# Supplementary material for: Genetic suppression interactions are highly conserved across genetically diverse yeast isolates
Source: G3 (Bethesda). 2025 Mar 3;15(5):jkaf047. doi: 10.1093/g3journal/jkaf047 (PMC12060245; doi:10.1093/g3journal/jkaf047)
Supplement: jkaf047_Supplementary_Data [file jkaf047_supplementary_data.zip]

Archive with 7 entries (7 files):
- Data_S1_G3-2025-405742.xlsx
- Data_S2_G3-2025-405742.xlsx
- Data_S3_G3-2025-405742.xlsx
- Data_S4_G3-2025-405742.xlsx
- Data_S5_G3-2025-405742.xlsx
- Data_S6_G3-2025-405742.xlsx
- Supplemental_Figures_G3-2025-405742.pdf
