# Supplementary material for: Genetic suppression interactions are highly conserved across genetically diverse yeast isolates
Source: G3 (Bethesda). 2025 Mar 3;15(5):jkaf047. doi: 10.1093/g3journal/jkaf047 (PMC12060245; doi:10.1093/g3journal/jkaf047)
Supplement: jkaf047_Supplementary_Data [file jkaf047_supplementary_data.zip › Data_S3_G3-2025-405742.xlsx]

## Sheet: ReadMe
Data S3. Sequencing read depth
Listed are normalized sequence read depths averaged over 30,000 bp fragments of the nuclear genome. The notation is chromosome:basepair coordinate (cumulative). The rDNA locus and mtDNA were not included due to high variability in read depth at these loci.

## Sheet: DataS3
StrainID	Description	StrainBackground	QueryGene	chrI:15197	chrI:45590	chrI:75983	chrI:106376	chrI:136769	chrI:167162	chrI:197555	chrI:221485	chrII:236681.5	chrII:258341	chrII:288734	chrII:319127	chrII:349520	chrII:379913	chrII:410306	chrII:440699	chrII:471092	chrII:501485	chrII:531878	chrII:562271	chrII:592664	chrII:623057	chrII:653450	chrII:683843	chrII:714236	chrII:744629	chrII:775022	chrII:805415	chrII:835808	chrII:866201	chrII:896594	chrII:926987	chrII:957380	chrII:987773	chrII:1018166	chrIII:1038382.5	chrIII:1053579	chrIII:1078952	chrIII:1109345	chrIII:1139738	chrIII:1170131	chrIII:1200524	chrIII:1230917	chrIII:1261310	chrIII:1291703	chrIII:1322096
LY00606	Suppressor strain 1	L-1374	SEC17	0.520261	0.984413	0.963552	0.97309	0.968697	0.837524	0.552064	0.842975	1.71073	1.71199	2.05717	2.12577	2.03235	2.07326	2.07187	1.82405	2.03055	1.7218	2.04466	2.07531	2.02012	1.9832	2.06587	2.02361	2.00592	2.00771	1.95513	1.94865	2.02647	2.04761	1.98303	1.95133	1.96542	1.97524	2.03665	2.15004	1.36102	1.02979	1.04603	0.87491	1.04005	1.02382	1.02871	1.0198	1.05094	1.02652
LY00607	Suppressor strain 2	L-1374	SEC17	0.750505	1.59733	1.55502	1.60879	1.601	1.30636	0.932233	1.23528	1.75366	1.60248	1.95001	1.97617	1.91982	1.98132	2.00452	1.74798	1.92311	1.66326	1.91266	1.89777	1.89457	1.93254	1.96118	1.87207	1.89453	1.92375	1.81497	1.8223	1.97567	2.0136	1.87762	1.90732	1.89414	1.78201	1.88587	2.11503	1.63721	1.3836	1.48491	1.17851	1.44314	1.37243	1.406	1.4995	1.46598	1.33663
LY00608	Suppressor strain 3	L-1374	SEC17	0.742303	1.54385	1.50711	1.52886	1.54841	1.26874	0.943205	1.29909	1.76377	1.67746	2.02615	2.00433	1.99287	2.01781	2.06343	1.77251	2.04382	1.66981	1.88618	1.8809	1.93553	1.95243	1.90502	1.99584	1.88091	1.96463	1.8198	1.82121	1.95077	1.97863	1.9145	1.97909	1.82634	1.81232	1.885	2.10086	1.54582	1.31966	1.36882	1.08649	1.37577	1.31309	1.30596	1.37845	1.34943	1.25825
LY00469	Parental strain	L-1374	SEC17	0.444504	0.855358	0.818029	0.812259	0.84821	0.704758	0.484896	0.740781	1.29327	0.885043	1.00662	1.06579	1.02533	1.03857	1.02776	0.913923	1.00341	0.855386	1.01462	1.03834	1.00507	1.00792	1.01751	0.989317	0.994006	1.01472	1.01952	1.00835	1.02619	1.02785	1.01147	1.00741	1.02906	1.01145	1.08825	1.53041	1.2688	0.895488	0.924148	0.769742	0.914345	0.889109	0.908028	0.907791	0.914646	0.880754
LY00609	Suppressor strain 1	UWOPS87-2421	SEC17	0.494705	0.691367	0.667451	0.688639	0.707892	0.611147	0.478711	0.622455	2.06532	1.96044	2.08175	2.11717	2.04472	2.08606	2.03731	2.08532	2.12939	2.04057	2.08982	2.09336	2.08409	2.01416	2.10498	2.02533	2.03853	2.04851	1.97328	2.00639	2.08089	2.09036	1.98295	1.97893	2.00639	1.97083	1.94466	0.897821	0.971185	0.801895	0.832261	0.806383	0.817672	0.737554	0.803782	0.832589	0.821747	0.785308
LY00610	Suppressor strain 2	UWOPS87-2421	SEC17	0.538209	0.73043	0.700513	0.750184	0.751241	0.66559	0.506886	0.646114	2.04057	1.91267	2.03939	2.09437	1.98352	2.02044	2.02938	2.06473	2.12067	2.00488	2.07025	2.0587	2.03742	1.99116	2.08689	1.98308	2.02452	2.01228	1.91706	1.95171	2.05431	2.07799	1.98213	1.95608	1.9904	1.95527	1.92658	0.896669	0.973336	0.849375	0.878868	0.837506	0.859157	0.779446	0.838122	0.848541	0.855555	0.811946
LY00611	Suppressor strain 3	UWOPS87-2421	SEC17	0.503468	0.840867	0.775401	0.800715	0.777996	0.686014	0.559796	0.672583	2.16239	1.94612	2.03606	2.10197	1.95707	1.99205	2.05518	2.13061	1.92746	2.01353	2.04305	1.9375	1.94232	1.89162	2.02494	1.9672	2.05035	1.964	1.82164	1.91886	2.04135	2.08132	2.04364	2.01174	2.03518	1.89478	1.9527	0.861033	1.01428	0.851785	0.986954	0.854331	0.808393	0.750464	0.793644	0.96206	0.938947	0.809645
LY00471	Parental strain	UWOPS87-2421	SEC17	0.97026	1.35792	1.33447	1.37331	1.36391	1.11632	0.866833	0.858298	1.35534	0.968843	1.01582	1.03427	0.970257	1.0078	0.995024	1.1254	1.05865	1.10898	1.01409	1.01077	0.996727	0.984964	1.00473	0.985802	0.999699	0.999406	0.958565	0.982754	1.02532	1.00865	0.95785	0.967373	0.973868	0.944964	0.968355	0.748035	1.30617	1.20043	1.23861	1.1237	1.24823	1.12528	1.25963	1.23144	1.23742	1.19257
LY00612	Suppressor strain 1	NCYC110	SEC17	1.64425	1.16038	1.15952	1.16809	1.19354	1.19512	0.855575	0.514036	1.45725	1.70808	2.11703	2.1325	2.02242	2.04346	2.0584	1.8534	1.97383	1.82762	2.02142	1.97378	1.99295	1.92396	2.01072	1.94956	1.96621	1.95029	1.90416	1.96312	2.02575	2.06054	1.99912	1.98293	2.01834	1.99293	1.91545	0.653744	0.963314	1.11328	1.16823	0.942822	1.1078	1.2033	1.09697	1.10431	1.12114	1.07176
LY00613	Suppressor strain 2	NCYC110	SEC17	1.65387	1.19825	1.18891	1.21108	1.2086	1.22291	0.861885	0.470609	1.47101	1.65581	2.04227	2.12222	2.05551	2.03793	2.04339	1.89374	1.9851	1.82703	2.06305	2.02412	2.0055	1.97455	2.0197	1.99656	1.97902	2.03564	1.91138	1.98322	2.04312	2.03756	2.01526	2.00479	2.00416	1.958	1.86416	0.604671	0.977325	1.12926	1.12856	0.943351	1.13387	1.2442	1.13626	1.12572	1.13384	1.11311
LY00614	Suppressor strain 3	NCYC110	SEC17	1.50265	1.02472	1.02943	1.06984	1.09085	1.10353	0.794837	0.494353	1.40995	1.68688	2.06938	2.15279	1.9859	2.03511	2.05452	1.86316	2.01659	1.82064	2.07931	2.04106	2.00292	1.99653	2.05324	1.97233	2.01586	2.01394	1.94212	1.99065	2.06232	2.05869	2.00776	1.99643	2.01635	1.95246	1.91184	0.604123	0.9044	1.11554	1.10525	0.922928	1.10418	1.17213	1.08905	1.07247	1.08322	1.02637
LY00473	Parental strain	NCYC110	SEC17	1.48771	1.18346	1.14971	1.15955	1.15071	1.18536	0.789166	0.483436	1.05435	0.856564	1.01872	1.05905	1.01675	0.985082	1.02372	0.960544	1.00504	0.968252	1.01595	1.02137	1.00992	0.974515	1.03461	0.969379	1.01819	1.01226	1.00026	0.998356	1.03909	1.02866	0.993197	0.974397	1.01372	0.977502	0.947319	0.484971	0.920932	1.08911	1.11432	0.901145	1.10905	1.18607	1.10281	1.09933	1.11347	1.04861
LY00624	Suppressor strain 1	L-1374	TAO3	0.492664	0.930389	0.900397	0.939601	0.952953	0.787976	0.533418	0.802622	1.29937	0.882696	1.02437	1.0608	1.00075	1.00558	1.02549	0.894214	0.996967	0.869401	1.01738	1.02321	1.00833	1.00973	1.03349	0.998314	0.982539	1.02842	0.991125	0.998034	1.01802	1.01198	0.991866	0.962992	1.00427	0.985294	1.03605	1.52195	1.27671	0.99549	0.976653	0.781072	0.984427	0.964885	0.974509	0.958237	0.966644	0.943572
LY00625	Suppressor strain 2	L-1374	TAO3	0.61965	1.17895	1.16249	1.19857	1.1833	0.989673	0.675245	0.942705	1.23937	0.852024	0.99101	1.01647	0.970414	0.996423	0.997263	0.878937	1.0087	0.858509	1.01157	1.00907	1.00801	0.985045	1.00513	0.98642	0.966831	1.00602	0.956475	0.985523	1.01354	1.00237	0.979689	0.963325	0.985401	0.953569	1.00839	1.50515	1.40319	1.11427	1.11569	0.861149	1.14224	1.08507	1.1118	1.10415	1.11541	1.08354
LY00626	Suppressor strain 3	L-1374	TAO3	0.6337	1.2351	1.19679	1.21339	1.19057	1.00182	0.687589	0.952362	1.35256	0.854451	0.988202	1.02501	0.978857	0.995595	0.991895	0.864213	0.968082	0.838973	1.00814	0.991797	0.984685	0.960305	1.02252	0.983695	0.980392	0.985523	0.94131	0.9631	1.00593	1.00196	0.974649	0.972941	0.984977	0.955261	1.01719	1.4979	1.44415	1.12167	1.14985	0.891835	1.1265	1.08849	1.14314	1.12777	1.12088	1.09643
LY00481	Parental strain	L-1374	TAO3	0.554577	1.02167	0.974266	1.02987	1.03801	0.846663	0.582534	0.846378	1.24604	0.883681	1.02316	1.04856	0.989706	1.00809	1.04352	0.904326	1.01136	0.852283	1.00819	1.02051	1.01835	1.01291	1.03524	1.00786	0.99318	0.999658	1.00099	0.994086	1.01526	1.00408	1.00477	0.98115	0.991376	0.971941	1.03182	1.52871	1.3687	1.07184	1.08501	0.838532	1.06811	1.0251	1.03903	1.04807	1.04636	1.02665
LY00627	Suppressor strain 1	UWOPS87-2421	TAO3	1.32437	1.79623	1.77843	1.80883	1.79072	1.54671	1.20028	1.46121	2.15998	2.31549	2.00657	2.07296	1.98252	1.96511	1.97159	2.06532	2.08143	2.17115	2.02032	2.0021	1.97596	1.94237	2.0456	1.91625	1.9467	2.01799	1.94758	1.97017	2.03045	2.01745	1.95468	1.96904	2.03906	1.96124	2.07041	2.93602	2.2608	1.96095	1.97283	1.93993	1.93073	1.96418	1.92982	1.9407	1.97297	1.91682
LY00628	Suppressor strain 2	UWOPS87-2421	TAO3	1.84146	2.55175	2.45485	2.50198	2.50197	2.02966	1.62273	1.75205	1.78046	1.76445	1.97198	2.08595	1.94719	1.96848	1.97429	2.03151	2.06723	2.10889	1.95388	1.94479	1.95552	1.94191	1.95598	1.96534	1.947	1.95137	1.9256	1.97548	2.02723	2.03636	1.94184	1.94131	2.00167	1.97846	2.09559	2.99046	1.6868	1.20226	1.21645	1.36358	1.21184	1.26508	1.24072	1.21689	1.22137	1.21974
LY00629	Suppressor strain 3	UWOPS87-2421	TAO3	0.798529	1.10422	1.08914	1.10638	1.11214	0.926116	0.712695	0.808898	0.914494	0.887889	1.00475	1.0528	0.968688	0.981097	1.0029	1.02675	1.07095	1.07925	1.0076	0.989224	0.973573	0.977186	1.00957	0.964789	0.966046	0.982842	0.94739	0.977705	1.01576	1.00359	0.9553	0.970668	0.999961	0.989797	1.037	1.43283	1.21892	1.08975	1.09925	1.06415	1.09487	1.12139	1.09076	1.08604	1.08895	1.0898
LY00483	Parental strain	UWOPS87-2421	TAO3	0.704408	0.986348	0.950014	0.985619	0.985125	0.828604	0.651642	0.77492	0.940465	0.879442	1.02363	1.05688	0.986708	1.00257	0.967726	1.02317	1.05393	1.08439	1.00249	0.985036	0.989057	0.961387	1.01426	0.999317	1.00346	0.996263	0.961273	0.96085	1.01392	1.02972	0.988201	0.98667	1.01455	0.997879	1.06828	1.49984	1.14336	1.00919	1.02786	0.99072	1.00358	1.01107	1.0115	1.01694	1.01688	1.00011
LY00630	Suppressor strain 1	NCYC110	TAO3	1.54369	1.11815	1.10972	1.1286	1.16712	1.19736	0.762436	0.466076	1.10422	0.876307	1.0623	1.08968	1.00808	1.01673	1.01365	0.969025	1.0405	0.991874	1.02268	1.02051	0.991837	1.00005	1.03651	0.971629	0.981971	1.03473	0.995218	1.00115	1.04698	1.05254	0.999947	1.01953	1.02655	1.01461	0.986616	0.527801	0.962162	1.15108	1.11785	0.929682	1.17535	1.1893	1.14544	1.11619	1.13094	1.12868
LY00631	Suppressor strain 2	NCYC110	TAO3	1.40835	1.07249	1.02945	1.05999	1.08566	1.14783	0.752597	0.435621	1.11256	0.852758	1.03276	1.09154	0.982913	1.00484	1.02429	0.970407	1.05069	0.964498	1.01645	1.01659	1.00174	0.999185	1.03317	0.992762	0.992469	1.00308	0.976954	0.97739	1.03491	1.02251	0.981875	0.975498	1.00013	0.976725	0.936167	0.487502	0.932357	1.08715	1.09467	0.876268	1.09222	1.08466	1.05509	1.05939	1.06907	1.03259
LY00632	Suppressor strain 3	NCYC110	TAO3	1.51327	1.18054	1.12779	1.195	1.18393	1.19673	0.76725	0.451425	1.13931	0.843438	1.028	1.05564	0.983112	0.993577	0.988943	0.964709	1.01383	0.96591	1.02115	1.01648	0.994728	0.993024	1.0214	0.983048	0.986553	1.01166	0.98625	1.01765	1.03723	1.01687	0.986774	0.972744	1.00104	0.979702	0.941954	0.50383	0.96216	1.14211	1.10503	0.904719	1.14264	1.138	1.14536	1.10209	1.09899	1.10101
LY00484	Parental strain	NCYC110	TAO3	1.41406	1.07496	1.0645	1.08592	1.08874	1.1482	0.739054	0.466954	1.03467	0.838271	1.03677	1.06773	0.967745	1.02338	1.01964	0.986681	1.03125	0.993637	1.00946	0.996438	0.995768	0.986405	1.04789	0.983584	1.00424	1.00738	0.981534	0.980866	1.03803	1.01994	0.98739	1.00128	1.00197	0.991228	0.923029	0.475814	0.90825	1.09464	1.09835	0.898277	1.11654	1.10109	1.1028	1.11395	1.10458	1.05186
LY00615	Suppressor strain 1	L-1374	GLN1	0.733456	1.42769	1.37722	1.42881	1.45414	1.21706	0.818418	1.03266	1.37492	0.852445	0.958997	0.987374	0.950385	0.970316	0.971063	0.880022	0.974474	0.847683	0.982979	0.979559	0.96372	0.957439	0.997487	0.953372	0.967685	0.978029	0.910452	0.951884	1.01379	0.993044	0.909966	0.91107	0.948302	0.912428	0.980015	1.44906	1.4839	1.22727	1.22785	0.993696	1.27103	1.10223	1.25134	1.19686	1.22676	1.20603
LY00616	Suppressor strain 2	L-1374	GLN1	0.833788	1.67485	1.621	1.6733	1.69618	1.43138	0.953626	1.1899	1.41083	0.841734	0.936506	0.973446	0.915186	0.955081	0.957263	0.826737	0.958211	0.831876	0.978087	0.957454	0.947097	0.941664	0.955965	0.913571	0.961918	0.964702	0.905698	0.900843	0.971993	0.960228	0.914567	0.894365	0.923722	0.878062	0.94531	1.37231	1.56163	1.36504	1.36981	1.08684	1.39473	1.23321	1.3643	1.35665	1.37821	1.31313
LY00617	Suppressor strain 3	L-1374	GLN1	0.752139	1.45432	1.44236	1.49884	1.52515	1.26849	0.850901	1.0759	1.40826	0.848585	0.97163	0.995448	0.935242	0.978495	0.990565	0.86036	0.972121	0.846091	0.975621	0.987473	0.985848	0.968755	0.99651	0.938743	0.969244	0.989266	0.922577	0.92818	0.982581	0.972424	0.931724	0.906831	0.91679	0.918553	0.954918	1.38361	1.48445	1.2465	1.25695	1.02839	1.26703	1.14432	1.26073	1.23432	1.24487	1.19681
LY00475	Parental strain	L-1374	GLN1	0.775981	1.54662	1.53445	1.58512	1.5726	1.32312	0.886419	1.09792	1.35671	0.853544	0.952745	0.974592	0.925348	0.962066	0.948529	0.855555	0.973036	0.838705	0.967554	0.992426	0.958828	0.963424	0.977289	0.937708	0.935598	0.975178	0.899981	0.937891	0.976641	0.972166	0.919436	0.88146	0.930036	0.896073	0.937264	1.37814	1.52971	1.27401	1.25423	0.990643	1.2926	1.17866	1.26648	1.2406	1.27851	1.23987
LY00618	Suppressor strain 1	UWOPS87-2421	GLN1	0.71874	1.0137	0.961013	0.980666	0.974709	0.832986	0.653527	0.741772	0.910384	0.870535	1.00731	1.07135	1.00206	1.02607	0.992695	1.09436	1.06025	1.07915	1.02016	1.03605	1.02417	0.996536	1.04412	0.984363	1.00218	1.02675	0.975564	0.997274	1.02618	1.04293	0.986969	0.989743	1.01522	0.989719	1.02419	0.796028	1.14646	1.02189	1.01604	0.927086	1.04025	0.968538	1.0349	1.02053	1.04831	1.04065
LY00619	Suppressor strain 2	UWOPS87-2421	GLN1	0.916686	1.33265	1.28716	1.31424	1.27677	1.08577	0.891055	0.883869	0.923269	0.843807	0.990369	1.02385	0.972756	0.988901	0.995583	1.1201	1.02289	1.0553	0.988098	0.972683	0.959493	0.957467	1.00092	0.980914	1.00775	0.981228	0.934086	0.958431	1.0084	1.02473	1.00307	0.981345	0.995248	0.946584	0.99586	0.773584	1.28579	1.19788	1.23788	1.06345	1.15648	1.06984	1.21075	1.21611	1.21601	1.18549
LY00620	Suppressor strain 3	UWOPS87-2421	GLN1	1.16342	1.64458	1.60464	1.66491	1.62142	1.35578	1.06086	0.952512	0.980592	0.827351	0.960588	1.00434	0.953854	0.970495	0.970628	1.06101	1.03082	1.08863	0.968927	0.985634	0.953419	0.960101	0.968333	0.925235	0.948218	0.985094	0.936346	0.969013	1.00746	0.993854	0.923303	0.943071	0.974812	0.943971	0.973294	0.775309	1.39465	1.33634	1.34421	1.17859	1.34183	1.22792	1.339	1.30454	1.33296	1.33762
LY00477	Parental strain	UWOPS87-2421	GLN1	0.885635	1.26236	1.24883	1.31226	1.30038	1.09018	0.849169	0.874092	0.90417	0.87873	1.02033	1.04998	0.968992	0.996832	0.999647	1.09361	1.03223	1.03814	0.988047	0.974501	0.95885	0.925565	0.958213	0.92778	0.944273	0.961162	0.920002	0.947369	0.993654	1.01539	0.972804	0.94503	0.97965	0.942124	0.967129	0.743922	1.33472	1.2507	1.27246	1.12807	1.30012	1.1704	1.27527	1.24954	1.24924	1.22232
LY00621	Suppressor strain 1	NCYC110	GLN1	1.58957	0.967178	0.962543	0.990105	0.968273	1.10853	0.707778	0.436833	1.01015	0.824195	1.01128	1.04049	1.02299	1.00174	0.992814	1.00771	1.0055	1.01149	1.01183	1.03321	0.99901	0.982867	1.04008	1.02332	0.999711	1.0313	0.964341	1.04105	0.992952	1.04093	0.984069	0.938703	1.01648	0.978482	0.934112	0.499154	0.977624	0.955682	0.973052	0.92201	1.06333	1.20509	1.04137	0.956509	1.03152	1.05247
LY00622	Suppressor strain 2	NCYC110	GLN1	1.542	0.951042	0.957878	1.01055	0.994582	1.09042	0.7089	0.443203	0.972497	0.818353	0.993262	1.02812	1.01564	1.00597	1.01119	0.979464	1.01151	1.0015	1.01316	1.02691	1.02324	0.985264	1.05004	1.01883	1.01914	1.0495	0.986015	1.04419	0.998684	1.03374	0.981799	0.956647	1.00646	0.98206	0.918608	0.492566	1.0008	0.967668	0.963797	0.919286	1.06056	1.19423	1.06265	0.935582	1.01828	1.04116
LY00623	Suppressor strain 3	NCYC110	GLN1	1.61183	1.00806	0.973516	1.01756	0.990368	1.10734	0.700777	0.444565	1.05789	0.847211	1.01381	1.04005	0.999987	0.987679	0.994373	0.982977	1.00676	1.0029	0.994489	1.04128	0.997167	0.992339	1.02614	1.0295	0.998588	1.054	0.970909	1.04702	0.977727	1.03703	0.967777	0.924521	1.0253	0.995011	0.959785	0.496828	0.982523	0.974341	0.969999	0.918301	1.04677	1.21152	1.05515	0.945677	1.03692	1.06796
LY00480	Parental strain	NCYC110	GLN1	1.55794	1.26923	1.24667	1.28965	1.34421	1.31031	0.86292	0.45084	0.953016	0.865836	1.06368	1.07908	0.992119	0.997186	1.0175	0.961442	1.00423	0.954261	0.986555	0.985982	0.968642	0.957273	0.977432	0.933814	0.977624	0.969941	0.945666	0.961431	1.0279	1.05065	1.00621	0.97717	1.00708	0.981433	0.920681	0.500832	0.97124	1.21526	1.21783	1.02419	1.2568	1.32391	1.21788	1.19548	1.18425	1.17075
[truncated: 366 more columns]
