# Supplementary material for: Genetic suppression interactions are highly conserved across genetically diverse yeast isolates
Source: G3 (Bethesda). 2025 Mar 3;15(5):jkaf047. doi: 10.1093/g3journal/jkaf047 (PMC12060245; doi:10.1093/g3journal/jkaf047)
Supplement: jkaf047_Supplementary_Data [file jkaf047_supplementary_data.zip › Data_S5_G3-2025-405742.xlsx]

## Sheet: ReadMe
Data S5. Colony size quantifications
This file contains summary statistics of the colony size measurements of suppression assays. Listed are:
Column A	The figure in which representative images of the experiment are shown. Two to three independent biological replicates were used for the quantification
Column B-C	The strains that are being compared
Column D-F	The t statistic, degrees of freedom (df), and p value of a one-sided Welch's t-test comparing the colony sizes of the strains listed in column B and C
Column G-H	The mean colony sizes of the strains listed in column B and C
Column I	The adjusted p values after Bonferroni correction

## Sheet: DataS5
Figure	ControlStrain	SuppressorCandidateStrain	t	df	Pvalue	MeanSizeControl	MeanSizeSuppressorCandidate	Padjusted
2B	S288C gln1-5007	S288C gln1-5007 lug1∆	-19.019	143	1.1e-16	0	0.0601603	4.4e-16
2B	L-1374 gln1-5007	L-1374 gln1-5007 lug1∆	-5.8085	17.041	1.04e-05	0.0292862	1.16633	4.16e-05
2B	UWOPS87-2421 gln1-5007	UWOPS87-2421 gln1-5007 lug1∆	-12.157	50	1.1e-16	0	0.908766	4.4e-16
2B	NCYC110 sec17-1	NCYC110 gln1-5007 lug1∆	-6.6482	16.074	2.735e-06	0.219293	3.7011	1.094e-05
3A	S288C sec17-1 + [CEN]	S288C sec17-1 + [SCT1, CEN]	-8.9442	203.23	1e-16	17.2375	41.9446	6e-16
3A	L-1374 sec17-1 + [CEN]	L-1374 sec17-1 + [SCT1, CEN]	-4.6883	94.889	4.605e-06	8.44444	29.5443	2.763e-05
3A	UWOPS87-2421 sec17-1 + [CEN]	UWOPS87-2421 sec17-1 + [SCT1, CEN]	-2.5024	0	0.0064	15.1304	21.8608	0.0384
3A	UWOPS87-2421 sec17-1 + [2µ]	UWOPS87-2421 sec17-1 + [SCT1, 2µ]	-3.2233	159.99	0.00077	43.2577	70.3231	0.00462
3A	NCYC110 sec17-1 + [CEN]	NCYC110 sec17-1 + [SCT1, CEN]	0.45659	174.67	0.3245	13.7185	12.1686	1.947
3A	NCYC110 sec17-1 + [2µ]	NCYC110 sec17-1 + [SCT1, 2µ]	-10.671	94	1.1e-16	18.9167	56.0441	6.6e-16
3B	S288C sec17-1 + [CEN]	S288C sec17-1 + [SCT1-S288C,CEN]	8.2427	97.627	3.925e-13	14.9516	102.773	1.57e-12
3B	L-1374 sec17-1 + [CEN]	L-1374 sec17-1 + [SCT1-L1374,CEN]	-7.4623	93.109	2.205e-11	39.6471	143.351	8.82e-11
3B	UWOPS87-2421 sec17-1 + [CEN]	UWOPS87-2421 sec17-1 + [SCT1-UWOPS,CEN]	-2.3624	69.909	0.0105	38.9255	63.0351	0.042
3B	NCYC110 sec17-1 + [CEN]	NCYC110 sec17-1 + [SCT1-NCYC,CEN]	-3.0971	2.99	0.00106	12.4535	22.3779	0.00424
4A	S288C sec17-1 + [CEN4]	S288C sec17-1 + [SEC22, CEN4]	-12.815	139.23	1.1e-16	14.5143	73.8672	5.5e-16
4A	L-1374 sec17-1 + [CEN4]	L-1374 sec17-1 + [SEC22, CEN4]	-5.2655	213.72	0	14.0104	51.3167	0
4A	UWOPS87-2421 sec17-1 + [CEN4]	UWOPS87-2421 sec17-1 + [SEC22, CEN4]	-5.2696	171.51	2.03e-07	16.0684	25.0991	1.015e-06
4A	UWOPS87-2421 sec17-1 + [2µ]	UWOPS87-2421 sec17-1 + [SEC22, 2µ]	-0.60581	207.78	0.2725	43.1919	48.5575	1.3625
4A	NCYC110 sec17-1 + [CEN4]	NCYC110 sec17-1 + [SEC22, CEN4]	-6.1283	109.12	7.2e-09	11.2245	41.6733	3.6e-08
4B	UWOPS87-2421 sec17-1 + [CEN6]	UWOPS87-2421 sec17-1 + [SEC22-S288C, CEN6]	3.816	152.13	0.999901	21.8052	15.5761	1.9998
4B	UWOPS87-2421 sec17-1 + [CEN6]	UWOPS87-2421 sec17-1 + [SEC22-UWOPS, CEN6]	-5.9697	105.45	1.62e-08	21.8052	41.625	3.24e-08
S2A	S288C sec17-1 + vector	S288C sec17-1 + [sec17-1]	-12.238	110.82	1.1e-16	5	104.029	4.4e-16
S2A	L-1374 sec17-1 + vector	L-1374 sec17-1 + [sec17-1]	-13.457	91.58	1.1e-16	0.454545	11.7397	4.4e-16
S2A	UWOPS87-2421 sec17-1 + vector	UWOPS87-2421 sec17-1 + [sec17-1]	-19.799	368.45	1.1e-16	9.40146	92.2478	4.4e-16
S2A	NCYC110 sec17-1 + vector	NCYC110 sec17-1 + [sec17-1]	-14.521	99.774	1.1e-16	8.31818	167.447	4.4e-16
S2B	S288C sec17-1 + vector	S288C sec17-1 + [SEC18-S288C]	-8.9018	31.007	2.385e-10	37.282	1717.94	9.54e-10
S2B	L-1374 sec17-1 + vector	L-1374 sec17-1 + [SEC18-S288C]	-17.353	142.3	1.1e-16	20.5623	184.143	4.4e-16
S2B	UWOPS87-2421 sec17-1 + vector	UWOPS87-2421 sec17-1 + [SEC18-S288C]	-15.09	187.45	1.1e-16	31.7924	194.978	4.4e-16
S2B	NCYC110 sec17-1 + vector	NCYC110 sec17-1 + [SEC18-S288C]	-7.3709	233.09	1.465e-12	26.7928	139.355	5.86e-12
S2C	NCYC110 sec17-1 + vector	NCYC110 sec17-1 + [sec17-1]	-17.686	163	1.1e-16	0	92.4268	5.5e-16
S2C	NCYC110 sec17-1 + vector	NCYC110 sec17-1 + [VPS33]	-1.0421	11	0.16	0	8.83333	0.8
S2C	NCYC110 sec17-1 + vector	NCYC110 sec17-1 + [BOS1]	-1.4808	11	0.0835	0	1.58333	0.4175
S2C	NCYC110 sec17-1 + vector	NCYC110 sec17-1 + [NYV1]	-1	10	0.05	0	0.727273	0.25
S2C	NCYC110 sec17-1 + vector	NCYC110 sec17-1 + [SED5]	-1.08	13	0.149	0	25.7143	0.745
S3A	S288C tao3-5010 + vector 34°C	S288C tao3-5010 + [tao3-5010] 34°C	-1.5405	50.109	0.065	466.714	548.062	0.195
S3A	S288C tao3-5010 + vector 36°C	S288C tao3-5010 + [tao3-5010] 36°C	-0.14132	102.7	0.444	8.4068	354.089	1.332
S3A	S288C tao3-5010 + vector 37°C	S288C tao3-5010 + [tao3-5010] 37°C	0.5532	21.254	0.293	18.5333	15.125	0.879
S3B	S288C tao3-5010 + vector	S288C tao3-5010 + [tao3-5010]	0.77156	65.305	0.2215	9.82979	7.98182	0.886
S3B	L-1374 tao3-5010 + vector	L-1374 tao3-5010 + [tao3-5010]	-6.9045	54.679	2.78e-09	61.1939	384.824	1.112e-08
S3B	UWOPS87-2421 tao3-5010 + vector	UWOPS87-2421 tao3-5010 + [tao3-5010]	-10.741	210.82	1.1e-16	3.30556	69.7212	4.4e-16
S3B	NCYC110 tao3-5010 + vector	NCYC110 tao3-5010 + [tao3-5010]	-14.371	709.65	1.1e-16	4.56079	0.808023	4.4e-16
S3C	S288C tao3-5010 + vector	S288C tao3-5010 + [SIM1]	-12.248	418.7	1.1e-16	11.2441	42.8806	4.4e-16
S3C	L-1374 tao3-5010 + vector	L-1374 tao3-5010 + [SIM1]	-7.687	49.014	2.88e-10	1.4	770.42	1.152e-09
S3C	UWOPS87-2421 tao3-5010 + vector	UWOPS87-2421 tao3-5010 + [SIM1]	4.5695	68.587	1.05e-05	5.61607	22.9706	4.2e-05
S3C	NCYC110 tao3-5010 + vector	NCYC110 tao3-5010 + [SIM1]	-8.2635	52.175	2.385e-11	1.45454	294.132	9.54e-11
S3D	L-1374 tao3-5010 supp. isolate 3 + vector	L-1374 tao3-5010 supp. isolate 3 + [MED1]	0.3382	91.064	0.368	36.2195	32.7	0.368
S3E	L-1374 tao3-5010 supp. isolate 1 + vector	L-1374 tao3-5010 supp. isolate 1 + [SSD1-L1374]	2.6776	7.0623	0.015695	1890.88	409	0.03139
S3E	NCYC110 tao3-5010 supp. isolate 1 + vector	NCYC110 tao3-5010 supp. isolate 1 + [SSD1-NCYC]	19.82	112	1.1e-16	100.965	0	2.2e-16
S3F	S288C tao3-5005	S288C tao3-5005 ssd1∆	-11.291	60.186	1.1e-16	19.3636	409.056	8.8e-16
S3F	S288C tao3-5005	S288C tao3-5005 cwp2∆	-8.6433	49.687	9e-12	23.0714	274.175	7.2e-11
S3F	L-1374 tao3-5010	L-1374 tao3-5010 ssd1∆	-4.7959	6	0.001505	7.06061	3714.86	0.01204
S3F	L-1374 tao3-5010	L-1374 tao3-5010 cwp2∆	-10.628	59.752	1.065e-15	7.06061	197.633	8.52e-15
S3F	UWOPS87-2421 tao3-5010	UWOPS87-2421 tao3-5010 ssd1∆	-10.811	28.119	7.95e-12	6.66667	696.552	6.36e-11
S3F	UWOPS87-2421 tao3-5010	UWOPS87-2421 tao3-5010 cwp2∆	-4.7291	125.78	2.975e-06	12.7569	165.992	2.38e-05
S3F	NCYC110 tao3-5010	NCYC110 tao3-5010 ssd1∆	-5.5104	18.001	1.56e-05	8.18571	957.211	0.0001248
S3F	NCYC110 tao3-5010	NCYC110 tao3-5010 cwp2∆	-9.032	35.011	5.65e-11	8.18571	661.333	4.52e-10
S4A	S288C gln1-5007 + vector	S288C gln1-5007 + [gln1-5007]	-5.084	24	1.68e-05	0	991.8	6.72e-05
S4A	L-1374 gln1-5007 + vector	L-1374 gln1-5007 + [gln1-5007]	-3.9215	9	0.00175	0	1476.9	0.007
S4A	UWOPS87-2421 gln1-5007 + vector	UWOPS87-2421 gln1-5007 + [gln1-5007]	-9.807	32.202	5e-12	11.0588	235.03	2e-11
S4A	NCYC110 gln1-5007 + vector	NCYC110 gln1-5007 + [gln1-5007]	-4.0319	9	0.001485	0	416.3	0.00594
S4B	UWOPS87-2421 gln1-5007 supp. isolate 1 + vector	UWOPS87-2421 gln1-5007 supp. isolate 1 + [NMD2]	0.24513	33.065	0.40395	693.059	668	0.8079
S4B	UWOPS87-2421 gln1-5007 supp. isolate 1 + vector	UWOPS87-2421 gln1-5007 supp. isolate 1 + [ZDS2]	-1.5318	57.112	0.0655	693.059	812.5	0.131
S4C	NCYC110 gln1-5007 + vector	NCYC110 gln1-5007 + [CYR1]	1.0825	286.05	0.13995	208.836	190.049	0.69975
S4C	NCYC110 gln1-5007 supp. isolate 2 + vector	NCYC110 gln1-5007 supp. isolate 2 + [CYR1]	-3.3792	221.43	0.999571	28.3168	42.1855	4.99785
S4C	NCYC110 gln1-5007 supp. isolate 2 + vector	NCYC110 gln1-5007 supp. isolate 2 + [VTS1]	1.3241	183.14	0.0935	28.3168	24.1138	0.4675
S4C	NCYC110 gln1-5007 supp. isolate 1 + vector	NCYC110 gln1-5007 supp. isolate 1 + [VTS1]	-0.18927	158.23	0.425	170.896	173.878	2.125
S4C	NCYC110 gln1-5007 supp. isolate 3 + vector	NCYC110 gln1-5007 supp. isolate 3 + [VTS1]	-1.3971	223.37	0.082	35.198	40.1172	0.41
S4D	S288C gln1-5007	S288C gln1-5007 pmr1∆	-12.836	170	1.1e-16	0	12.5497	3.3e-16
S4D	L-1374 gln1-5007	L-1374 gln1-5007 pmr1∆	-7.0932	60	8.65e-10	0	96.2951	2.595e-09
S4D	UWOPS87-2421 gln1-5007	UWOPS87-2421 gln1-5007 pmr1∆	-7.6555	128.95	1.995e-12	4.68182	51.5217	5.985e-12
S5A	S288C sec17-1 + [pRS316]	S288C sec17-1 + [pRS316-SEC18]	-6.4838	29.005	2.13e-07	66.9746	2570.07	8.52e-07
S5A	L-1374 sec17-1 + [pRS316]	L-1374 sec17-1 + [pRS316-SEC18]	-6.7807	42.397	1.43e-08	107.146	682.791	5.72e-08
S5A	UWOPS87-2421 sec17-1 + [pRS316]	UWOPS87-2421 sec17-1 + [pRS316-SEC18]	-7.7103	49.548	2.475e-10	98.9921	727.52	9.9e-10
S5A	NCYC110 sec17-1 + [pRS316]	NCYC110 sec17-1 + [pRS316-SEC18]	-9.407	139.62	1.1e-16	58.6862	295.183	4.4e-16
S5A	S288C sec17-1 + [pRS315]	S288C sec17-1 + [pRS315-SEC22]	-11.538	113.3	1.1e-16	23.694	153.25	4.4e-16
S5A	L-1374 sec17-1 + [pRS315]	L-1374 sec17-1 + [pRS315-SEC22]	-13.267	89.287	1.1e-16	72.1964	421.817	4.4e-16
S5A	UWOPS87-2421 sec17-1 + [pRS315]	UWOPS87-2421 sec17-1 + [pRS315-SEC22]	-4.2263	106.84	2.51e-05	114.64	206.76	0.0001004
S5A	NCYC110 sec17-1 + [pRS315]	NCYC110 sec17-1 + [pRS315-SEC22]	-5.4801	247.6	5.25e-08	58.15	196.044	2.1e-07
S5A	S288C sec17-1 + [pRS313]	S288C sec17-1 + [pRS313-SCT1]	8.2427	97.627	3.925e-13	14.9516	102.773	1.57e-12
S5A	L-1374 sec17-1 + [pRS313]	L-1374 sec17-1 + [pRS313-SCT1]	-7.4623	93.109	2.205e-11	39.6471	143.351	8.82e-11
S5A	UWOPS87-2421 sec17-1 + [pRS313]	UWOPS87-2421 sec17-1 + [pRS313-SCT1]	-2.3624	69.909	0.0105	38.9255	63.0351	0.042
S5A	NCYC110 sec17-1 + [pRS313]	NCYC110 sec17-1 + [pRS313-SCT1]	-3.0971	2.99	0.00106	12.4535	22.3779	0.00424
