# Supplementary material for: Genetic suppression interactions are highly conserved across genetically diverse yeast isolates
Source: G3 (Bethesda). 2025 Mar 3;15(5):jkaf047. doi: 10.1093/g3journal/jkaf047 (PMC12060245; doi:10.1093/g3journal/jkaf047)
Supplement: jkaf047_Supplementary_Data [file jkaf047_supplementary_data.zip › Data_S6_G3-2025-405742.xlsx]

## Sheet: ReadMe
Data S6. RNAseq data
Listed are RPKM (reads per kilobase per million mappes reads) values, normalized to the total number of reads per sample, for three replicates each of LY00004 and LY00011 (see Data S1 for genotypes).

## Sheet: DataS6
ORF	Gene	LY00004_1	LY00004_2	LY00004_3	LY00011_1	LY00011_2	LY00011_3
ETS1-1	ETS1-1	0	0	0	0	0	0
ETS1-2	ETS1-2	0	0	0	0	0	0
ETS2-1	ETS2-1	0	0	0	0	0	0
ETS2-2	ETS2-2	0	0	0	0	0	0
HRA1	HRA1	19.7157	14.0468	25.362	24.1257	12.1048	22.3174
ICR1	ICR1	166.412	197.503	186.31	180.469	147.255	179.028
IRT1	IRT1	92.4146	107.078	91.5824	170.364	92.3554	106.512
ITS1-1	ITS1-1	0	0	0	0	0	0
ITS1-2	ITS1-2	0	0	0	0	0	0
ITS2-1	ITS2-1	0	0	0	0	0	0
ITS2-2	ITS2-2	0	0	0	0	0	0
LSR1	LSR1	105.282	117.151	88.4625	154.68	87.1544	139.261
NME1	NME1	241.198	203.886	157.065	323.021	392.988	251.741
PWR1	PWR1	0	0	0	1.03286	2.0729	1.33762
Q0010	Q0010	0	0	0	0	0	0
Q0017	Q0017	0	0	0	0	0	0
Q0020	15S_RRNA	0	0.600547	0	0	0	0.763313
Q0032	Q0032	0	0	0	0	0	0
Q0045	COX1	7.79413	6.1701	6.53564	27.2501	11.5456	30.5853
Q0050	AI1	24.1369	22.1385	18.2728	89.6263	52.9504	65.3219
Q0055	AI2	30.6169	31.2727	25.2809	110.265	62.7385	95.6909
Q0060	AI3	0	0	0	0.778783	0.78149	0
Q0065	AI4	0	0	0	0	0	0
Q0070	AI5_ALPHA	0	0	0	0	0	0
Q0075	AI5_BETA	0	0.929861	0	0.912602	1.83155	4.72752
Q0080	ATP8	0	0	0	0	0	0
Q0085	ATP6	0.890996	0	0	0	0	0
Q0092	Q0092	0	0	0	0	0	0
Q0105	COB	3.00076	3.42073	0.823497	6.71448	5.05336	7.60874
Q0110	BI2	0	0	0	0	0	0
Q0115	BI3	0	0	0	0	0	0
Q0120	BI4	0	0	0	0	0	0
Q0130	OLI1	42.1198	25.7221	33.0254	126.224	63.3311	119.877
Q0140	VAR1	0.580599	0	0	0.811964	1.62957	0
Q0142	Q0142	0	0	0	0	0	0
Q0143	Q0143	0	0	0	0	0	0
Q0144	Q0144	0	0	0	0	0	0
Q0158	21S_RRNA	0	0.600911	0	1.4744	0	1.52755
Q0160	SCEI	2.94482	4.19619	4.04072	20.5916	5.51016	24.8896
Q0182	Q0182	0	0	2.35459	0	0	0
Q0250	COX2	39.5291	23.5786	17.6594	34.7115	18.0611	19.9794
Q0255	Q0255	0	0	0	0	0	0
Q0275	COX3	32.6038	25.6745	12.9503	93.5924	54.1833	71.4819
Q0285	RPM1	0	0	0	0	0	0
Q0297	Q0297	0	0	0	0	0	0
RDN18-1	RDN18-1	0	0	0	0	0	0
RDN18-2	RDN18-2	0	0	0	0	0	0
RDN25-1	RDN25-1	0	0	0	0	0	0
RDN25-2	RDN25-2	0	0	0	0	0	0
RDN37-1	RDN37-1	0	0	0	0	0	0
RDN37-2	RDN37-2	0	0	0	0	0	0
RDN5-1	RDN5-1	0	0	0	0	0	0
RDN5-2	RDN5-2	0	0	0	0	0	0
RDN5-3	RDN5-3	0	0	0	0	0	0
RDN5-4	RDN5-4	0	0	0	0	0	0
RDN5-5	RDN5-5	0	0	0	0	0	0
RDN5-6	RDN5-6	0	0	0	0	0	0
RDN58-1	RDN58-1	0	0	0	0	0	0
RDN58-2	RDN58-2	0	0	0	0	0	0
RME2	RME2	632.138	826.811	869.102	847.753	835.782	874.807
RME3	RME3	90.1098	67.0598	70.0816	280.607	246.769	227.293
RNA170	RNA170	57.572	58.5977	33.856	46.0081	28.855	74.4795
RPR1	RPR1	62.1524	93.9311	85.2822	89.5537	92.508	71.6335
RUF20	RUF20	338.86	219.074	202.346	68.0125	68.2489	59.6677
RUF21	RUF21	5.89796	0	5.39525	0	0	7.12138
RUF22	RUF22	0	0	0	0	1.89378	0
RUF23	RUF23	2.73613	3.89883	22.5262	0	7.67952	0
RUF5-1	RUF5-1	0	0	0	0	0	0
RUF5-2	RUF5-2	0	0	0	0	0	0
SCR1	SCR1	400.743	388.912	308.736	480.375	267.18	501.552
snR10	SNR10	144.669	133.388	151.799	253.89	187.098	210.64
snR11	SNR11	624.94	552.727	480.501	516.098	529.232	541.535
snR128	SNR128	628.788	463.713	514.647	701.943	712.123	569.413
snR13	SNR13	442.767	343.411	392.21	195.952	283.151	162.413
snR14	SNR14	4.3436	12.3788	5.96006	12.149	0	7.8669
snR161	SNR161	103.599	79.9622	71.0765	78.4781	60.5776	46.9082
snR17a	SNR17A	304.704	258.727	209.05	291.868	181.587	215.454
snR17b	SNR17B	77.4522	110.365	74.6803	158.084	102.818	155.442
snR18	SNR18	224.845	320.392	317.87	466.903	401.594	456.589
snR189	SNR189	18.3856	20.9588	60.5466	35.9971	56.7634	39.9588
snR19	SNR19	135.814	137.736	119.201	251.536	123.629	243.763
snR190	SNR190	175.573	99.0302	95.361	194.384	215.592	152.369
snR191	SNR191	27.9005	43.3709	34.8033	21.2829	35.5949	4.59381
snR24	SNR24	156.175	289.302	267.868	720.751	536.962	509.138
snR3	SNR3	14.3294	5.10465	0	15.0297	15.0819	6.48816
snR30	SNR30	470.199	524.566	541.323	750.593	798.264	805.903
snR31	SNR31	664.089	545.766	567.928	483.801	390.12	363.625
snR32	SNR32	365.972	379.264	324.633	242.98	150.445	160.686
snR33	SNR33	1446.92	1287.93	1266.27	1418.05	1337.71	1134.9
snR34	SNR34	831.918	687.845	667.057	622.413	590.945	533.244
snR35	SNR35	701.79	601.948	476.805	428.789	482.869	314.676
snR36	SNR36	171.835	136.03	172.907	208.269	160.764	172.899
snR37	SNR37	1638.42	1100.62	1096.9	1153.21	947.505	1050.01
snR38	SNR38	36.5777	0	20.076	40.923	10.2663	26.499
snR39	SNR39	484.141	456.206	514.306	939.16	942.424	777.85
snR39B	SNR39B	709.455	567.36	417.204	445.464	548.606	380.233
snR4	SNR4	1894.37	1746.34	1809.81	4201.21	3848.76	4040.03
snR40	SNR40	343.906	275.651	167.127	160.317	211.147	233.574
snR41	SNR41	1097.33	1167.51	1033.91	1012.84	1324.35	1099.71
snR42	SNR42	312.838	253.924	206.48	307.36	355.665	326.331
snR43	SNR43	312.573	326.942	369.581	232.517	247.325	174.653
snR44	SNR44	2868.84	2473.41	2381.76	3205.96	3170.88	3465.91
snR45	SNR45	335.367	161.212	166.327	248.631	226.814	256.132
snR46	SNR46	1033.65	673.606	721.258	888.05	732.712	779.502
snR47	SNR47	266.759	260.079	211.913	294.522	246.288	330.569
snR48	SNR48	116.854	70.1099	92.8293	137.617	103.572	178.224
snR49	SNR49	311.687	300.091	225.399	64.7947	59.109	114.428
snR5	SNR5	504.199	349.518	350.592	471.668	296.414	252.975
snR50	SNR50	571.425	319.097	455.614	97.1921	151.713	97.8992
snR51	SNR51	441.667	434.992	481.261	336.085	410.172	576.416
snR52	SNR52	45.3246	21.5283	41.4613	52.8218	21.2022	13.6816
snR53	SNR53	7.63711	0	10.4792	10.6805	10.7176	0
snR54	SNR54	129.298	80.6059	88.7079	113.014	249.495	160.997
snR55	SNR55	234.023	70.7358	145.961	89.2581	119.424	89.9074
snR56	SNR56	78.9746	157.548	108.365	110.446	155.161	114.428
snR57	SNR57	1816.42	1249.13	1419.58	795.208	942.05	672.262
snR58	SNR58	21.718	10.3156	9.93343	40.4967	20.3187	65.5575
snR59	SNR59	160.379	152.354	122.258	161.987	212.565	193.647
snR6	SNR6	0	0	0	8.67787	0	0
snR60	SNR60	40.0948	19.0443	27.508	9.3454	46.8894	0
snR61	SNR61	648.645	451.137	423.827	529.157	400.956	447.539
snR62	SNR62	284.94	297.09	162.114	136.069	117.036	125.87
snR63	SNR63	1752.43	1506.81	1331.31	2523.18	2390.44	2793.83
snR64	SNR64	295.881	274.539	292.692	230.952	183.472	211.861
snR65	SNR65	250.192	158.448	152.578	106.911	117.036	176.218
snR66	SNR66	565.679	426.06	388.097	497.262	362.902	570.807
snR67	SNR67	415.291	289.844	395.399	462.255	440.074	353.051
snR68	SNR68	35.7709	7.28163	21.0355	0	7.17132	9.25517
snR69	SNR69	75.6905	88.2447	122.742	259.821	251.067	49.8496
snR7-L	SNR7-L	0	0	0	0	0	0
snR7-S	SNR7-S	0	0	0	0	0	0
snR70	SNR70	843.295	845.379	831.501	776.352	838.519	721.452
snR71	SNR71	432.43	242.074	275.487	269.978	249.243	251.741
snR72	SNR72	35.458	50.5256	9.73071	119.011	99.5203	128.439
snR73	SNR73	0	0	0	0	0	0
snR74	SNR74	78.9746	22.5069	75.8553	33.1337	22.1659	14.3034
snR75	SNR75	93.7047	22.254	21.4294	43.6819	65.7505	28.2855
snR76	SNR76	650.345	408.84	516.174	998.671	975.299	669.769
snR77	SNR77	126.359	56.2671	162.547	287.159	232.742	157.338
snR78	SNR78	0	0	0	0	0	14.4679
snR79	SNR79	165.471	106.104	158.935	185.128	359.932	134.861
snR8	SNR8	501.115	463.878	547.071	424.576	461.984	344.487
snR80	SNR80	40.6419	17.3737	39.0367	28.4187	57.035	22.0825
snR81	SNR81	93.3551	59.1225	104.375	87.0377	87.3402	81.4087
snR82	SNR82	516.046	447.114	523.062	271.993	291.134	253.619
snR83	SNR83	424.708	349.518	358.383	238.216	213.546	304.392
snR84	SNR84	259.037	235.872	182.053	275.672	209.246	224.278
snR85	SNR85	182.889	191.111	178.453	181.88	182.512	198.743
snR86	SNR86	680.44	677.627	775.995	804.449	736.331	737.169
snR87	SNR87	146.646	81.768	96.2358	321.002	241.588	196.312
snR9	SNR9	784.172	725.515	673.136	296.254	302.499	161.545
SRG1	SRG1	1059.49	1004.68	983.031	1037.19	718.641	762.989
tA(AGC)D	tA(AGC)D	0	0	26.1263	0	13.3603	0
tA(AGC)F	tA(AGC)F	0	0	0	0	0	0
tA(AGC)G	tA(AGC)G	0	0	0	0	0	0
tA(AGC)H	tA(AGC)H	9.52023	0	13.0631	0	13.3603	0
tA(AGC)J	tA(AGC)J	19.0405	0	0	0	0	0
tA(AGC)K1	tA(AGC)K1	0	0	0	0	26.7205	17.2425
tA(AGC)K2	tA(AGC)K2	28.5607	0	0	0	0	0
tA(AGC)L	tA(AGC)L	9.52023	54.2631	13.0631	13.314	13.3603	0
tA(AGC)M1	tA(AGC)M1	0	0	0	0	0	0
tA(AGC)M2	tA(AGC)M2	9.52023	0	0	0	13.3603	17.2425
tA(AGC)P	tA(AGC)P	28.5607	13.5658	39.1894	0	0	0
tA(UGC)A	TGA1	19.0405	40.6973	0	0	0	0
tA(UGC)E	tA(UGC)E	0	0	0	0	26.7205	0
tA(UGC)G	tA(UGC)G	0	0	0	0	0	0
tA(UGC)L	tA(UGC)L	0	0	13.0631	0	13.3603	17.2425
tA(UGC)O	tA(UGC)O	0	0	0	0	0	0
tA(UGC)Q	tA(UGC)Q	0	0	0	0	0	0
tC(GCA)B	tC(GCA)B	0	0	0	0	0	0
tC(GCA)G	tC(GCA)G	0	0	0	0	0	0
tC(GCA)P1	tC(GCA)P1	19.3049	27.5084	0	13.4989	0	0
tC(GCA)P2	tC(GCA)P2	0	13.7542	0	0	0	0
tC(GCA)Q	tC(GCA)Q	0	0	0	0	0	0
tD(GUC)B	tD(GUC)B	0	0	26.4892	0	0	0
tD(GUC)D	tD(GUC)D	9.65245	0	13.2446	0	13.5458	52.446
tD(GUC)G1	tD(GUC)G1	96.5245	82.5251	39.7337	40.4967	40.6375	52.446
tD(GUC)G2	tD(GUC)G2	135.134	82.5251	158.935	404.967	298.008	174.82
tD(GUC)I1	tD(GUC)I1	0	13.7542	13.2446	26.9978	40.6375	0
tD(GUC)I2	tD(GUC)I2	9.65245	13.7542	13.2446	0	13.5458	0
tD(GUC)J1	tD(GUC)J1	0	0	0	0	0	17.482
tD(GUC)J2	tD(GUC)J2	0	0	0	215.982	189.641	402.086
tD(GUC)J3	tD(GUC)J3	9.65245	0	0	0	0	0
tD(GUC)J4	tD(GUC)J4	0	27.5084	0	40.4967	13.5458	0
tD(GUC)K	tD(GUC)K	0	0	0	0	0	0
tD(GUC)L1	tD(GUC)L1	0	0	0	0	0	0
tD(GUC)L2	tD(GUC)L2	0	0	0	0	0	0
tD(GUC)M	tD(GUC)M	19.3049	0	0	0	27.0916	0
tD(GUC)N	tD(GUC)N	146.826	153.427	201.467	0	0	35.4564
tD(GUC)O	tD(GUC)O	193.049	165.05	238.402	80.9934	121.912	104.892
tD(GUC)Q	tD(GUC)Q	0	0	0	0	0	0
tE(CUC)D	tE(CUC)D	0	0	0	0	0	0
tE(CUC)I	tE(CUC)I	0	0	0	13.4989	0	0
tE(UUC)B	tE(UUC)B	9.65245	0	0	0	0	0
tE(UUC)C	tE(UUC)C	0	27.5084	0	0	0	0
tE(UUC)E1	tE(UUC)E1	0	0	13.2446	67.4945	27.0916	52.446
tE(UUC)E2	tE(UUC)E2	0	0	0	0	0	0
tE(UUC)E3	tE(UUC)E3	9.65245	0	0	0	0	0
tE(UUC)G1	SOE1	154.439	123.788	119.201	283.477	243.825	279.712
tE(UUC)G2	tE(UUC)G2	0	0	0	0	0	0
tE(UUC)G3	tE(UUC)G3	9.65245	0	0	13.4989	0	0
tE(UUC)I	tE(UUC)I	0	13.7542	0	13.4989	0	0
tE(UUC)J	tE(UUC)J	38.6098	151.296	26.4892	53.9956	13.5458	87.41
tE(UUC)K	tE(UUC)K	67.5672	55.0168	26.4892	1700.86	1693.23	1573.38
tE(UUC)L	tE(UUC)L	19.3049	41.2626	0	0	13.5458	17.482
tE(UUC)M	tE(UUC)M	0	0	0	0	0	0
tE(UUC)P	tE(UUC)P	0	13.7542	13.2446	13.4989	0	17.482
tE(UUC)Q	tE(UUC)Q	0	0	0	0	0	0
tF(GAA)B	tF(GAA)B	0	0	0	0	0	0
tF(GAA)D	tF(GAA)D	38.0809	27.1316	26.1263	13.314	26.7205	51.7275
tF(GAA)F	tF(GAA)F	19.0405	27.1316	26.1263	13.314	26.7205	68.9701
tF(GAA)G	tF(GAA)G	19.0405	13.5658	26.1263	0	13.3603	34.485
tF(GAA)H1	tF(GAA)H1	0	0	0	13.314	0	0
tF(GAA)H2	tF(GAA)H2	0	13.5658	0	13.314	0	34.485
tF(GAA)M	tF(GAA)M	0	54.2631	13.0631	39.942	0	17.2425
tF(GAA)N	tF(GAA)N	9.52023	0	0	13.314	0	34.485
tF(GAA)P1	tF(GAA)P1	142.803	54.2631	235.137	146.454	173.683	86.2126
tF(GAA)P2	tF(GAA)P2	0	0	13.0631	13.314	13.3603	17.2425
tF(GAA)Q	tF(GAA)Q	0	0	0	0	0	0
tG(CCC)D	SUF3	0	0	0	0	0	0
tG(CCC)O	SUF5	19.3049	41.2626	52.9783	67.4945	40.6375	52.446
tG(GCC)B	tG(GCC)B	0	0	0	0	0	0
tG(GCC)C	SUF16	0	0	0	0	0	0
tG(GCC)D1	tG(GCC)D1	0	0	0	0	0	0
tG(GCC)D2	tG(GCC)D2	371.959	320.802	282.054	164.268	151.103	212.739
tG(GCC)E	tG(GCC)E	29.3652	41.8437	0	13.689	41.2098	0
tG(GCC)F1	SUF20	0	0	0	0	0	0
tG(GCC)F2	tG(GCC)F2	9.7884	13.9479	13.4311	0	0	0
tG(GCC)G1	tG(GCC)G1	117.461	55.7916	67.1556	301.159	178.576	301.38
tG(GCC)G2	tG(GCC)G2	0	0	13.4311	0	0	17.7282
tG(GCC)J1	tG(GCC)J1	0	0	0	0	0	0
tG(GCC)J2	SUF23	9.7884	0	0	13.689	0	0
tG(GCC)M	tG(GCC)M	9.7884	0	13.4311	0	0	0
tG(GCC)O1	tG(GCC)O1	0	13.9479	0	0	0	0
tG(GCC)O2	SUF17	9.7884	13.9479	0	13.689	13.7366	0
tG(GCC)P1	tG(GCC)P1	0	0	0	0	0	0
tG(GCC)P2	tG(GCC)P2	0	13.9479	40.2934	0	13.7366	0
tG(UCC)G	SUF4	0	0	0	26.9978	0	0
tG(UCC)N	SUF6	0	0	0	148.488	54.1833	174.82
tG(UCC)O	SUF1	0	13.7542	0	0	0	0
tG(UCC)Q	tG(UCC)Q	0	0	0	0	0	0
tH(GUG)E1	tH(GUG)E1	19.3049	27.5084	79.4675	107.991	108.367	157.338
tH(GUG)E2	tH(GUG)E2	415.056	206.313	225.158	796.435	541.833	664.316
tH(GUG)G1	tH(GUG)G1	38.6098	13.7542	0	148.488	270.916	192.302
tH(GUG)G2	tH(GUG)G2	0	0	0	0	0	0
tH(GUG)H	tH(GUG)H	0	0	0	0	0	0
tH(GUG)K	tH(GUG)K	0	0	0	0	0	0
tH(GUG)M	tH(GUG)M	115.829	137.542	52.9783	53.9956	0	34.964
tH(GUG)Q	tH(GUG)Q	0	0	0	0	0	0
tI(AAU)B	tI(AAU)B	0	0	0	13.1341	0	17.0095
tI(AAU)D	tI(AAU)D	0	0	0	0	0	17.0095
tI(AAU)E1	tI(AAU)E1	0	0	12.8866	0	0	0
tI(AAU)E2	tI(AAU)E2	0	0	25.7732	13.1341	0	0
tI(AAU)G	tI(AAU)G	9.39158	13.3825	38.6599	13.1341	26.3594	17.0095
tI(AAU)I1	tI(AAU)I1	0	0	0	0	0	0
tI(AAU)I2	tI(AAU)I2	0	0	0	0	0	0
tI(AAU)L1	tI(AAU)L1	9.39158	13.3825	0	0	0	0
tI(AAU)L2	tI(AAU)L2	0	13.3825	0	0	13.1797	0
tI(AAU)N1	tI(AAU)N1	9.39158	0	25.7732	0	0	34.019
tI(AAU)N2	tI(AAU)N2	18.7832	0	0	0	0	0
tI(AAU)P1	tI(AAU)P1	0	0	0	0	0	0
tI(AAU)P2	tI(AAU)P2	0	0	0	0	0	0
tI(GAU)Q	tI(GAU)Q	0	0	0	0	0	0
tI(UAU)D	tI(UAU)D	0	0	0	0	13.3603	0
tI(UAU)L	tI(UAU)L	19.0405	67.8289	26.1263	0	0	0
tK(CUU)C	tK(CUU)C	0	0	0	13.314	66.8013	17.2425
tK(CUU)D1	tK(CUU)D1	0	0	0	13.314	0	0
tK(CUU)D2	tK(CUU)D2	0	0	0	0	0	0
tK(CUU)E1	tK(CUU)E1	9.52023	0	39.1894	0	0	0
tK(CUU)E2	tK(CUU)E2	0	0	26.1263	0	0	0
tK(CUU)F	tK(CUU)F	0	0	13.0631	0	0	0
tK(CUU)G1	tK(CUU)G1	0	0	0	66.5699	0	0
tK(CUU)G2	tK(CUU)G2	0	0	0	0	13.3603	0
tK(CUU)G3	tK(CUU)G3	0	0	0	13.314	0	0
tK(CUU)I	tK(CUU)I	0	0	0	0	0	0
tK(CUU)J	tK(CUU)J	28.5607	13.5658	13.0631	0	0	0
tK(CUU)K	tK(CUU)K	0	0	0	26.628	0	0
tK(CUU)M	tK(CUU)M	66.6416	81.3947	0	13.314	40.0808	34.485
tK(CUU)P	tK(CUU)P	66.6416	108.526	0	13.314	66.8013	34.485
tK(UUU)D	tK(UUU)D	266.566	162.789	287.389	66.5699	53.441	34.485
tK(UUU)G1	tK(UUU)G1	0	0	13.0631	0	13.3603	0
tK(UUU)G2	tK(UUU)G2	28.5607	13.5658	13.0631	13.314	26.7205	17.2425
tK(UUU)K	tK(UUU)K	28.5607	0	13.0631	0	13.3603	0
tK(UUU)L	tK(UUU)L	47.6011	54.2631	52.2526	26.628	40.0808	68.9701
tK(UUU)O	tK(UUU)O	47.6011	94.9604	0	13.314	80.1616	86.2126
tK(UUU)P	tK(UUU)P	209.445	108.526	143.695	106.512	146.963	120.698
tK(UUU)Q	tK(UUU)Q	0	0	0	0	0	0
tL(CAA)A	SUP56	16.9507	12.0768	0	0	11.8939	15.35
tL(CAA)C	SUP53	0	0	0	23.7054	23.7878	46.0501
tL(CAA)D	tL(CAA)D	0	12.0768	0	11.8527	0	30.7001
tL(CAA)G1	tL(CAA)G1	0	0	0	0	0	0
tL(CAA)G2	SUP54	33.9013	12.0768	0	11.8527	23.7878	46.0501
tL(CAA)G3	tL(CAA)G3	0	0	11.6294	0	11.8939	0
tL(CAA)K	tL(CAA)K	0	12.0768	0	35.5581	23.7878	0
tL(CAA)L	tL(CAA)L	339.013	229.46	139.553	201.496	107.045	184.201
tL(CAA)M	tL(CAA)M	16.9507	24.1537	11.6294	0	0	0
tL(CAA)N	tL(CAA)N	101.704	120.768	58.1469	47.4108	95.1511	153.5
tL(GAG)G	tL(GAG)G	25.426	36.2305	34.8882	59.2635	11.8939	30.7001
tL(UAA)B1	tL(UAA)B1	8.27353	11.7893	0	11.5705	0	0
tL(UAA)B2	tL(UAA)B2	8.27353	11.7893	11.3525	23.141	11.6107	14.9846
tL(UAA)D	tL(UAA)D	0	0	0	0	0	0
tL(UAA)J	SUP51	16.5471	47.1572	45.41	0	58.0535	29.9691
tL(UAA)K	tL(UAA)K	0	0	0	0	0	0
tL(UAA)L	tL(UAA)L	8.27353	58.9465	22.705	0	0	0
tL(UAA)N	tL(UAA)N	0	0	0	11.5705	0	0
tL(UAA)Q	tL(UAA)Q	0	0	0	0	0	0
tL(UAG)J	tL(UAG)J	0	0	11.6294	0	0	0
tL(UAG)L1	tL(UAG)L1	93.2286	253.614	127.923	0	0	0
tL(UAG)L2	tL(UAG)L2	0	0	23.2588	0	0	0
tM(CAU)C	tM(CAU)C	0	0	0	0	0	0
tM(CAU)D	EMT1	0	40.6973	26.1263	13.314	0	17.2425
tM(CAU)E	IMT4	28.9574	55.0168	52.9783	13.4989	40.6375	34.964
tM(CAU)J1	EMT5	9.52023	0	0	13.314	0	0
tM(CAU)J2	EMT3	47.6011	67.8289	78.3789	26.628	66.8013	34.485
tM(CAU)J3	IMT3	0	0	0	0	13.5458	0
tM(CAU)M	EMT4	19.0405	0	0	13.314	13.3603	17.2425
tM(CAU)O1	IMT1	9.65245	0	0	13.4989	0	0
tM(CAU)O2	EMT2	19.0405	27.1316	13.0631	13.314	0	17.2425
tM(CAU)P	IMT2	57.9147	27.5084	92.7121	67.4945	13.5458	52.446
tM(CAU)Q1	tM(CAU)Q1	0	0	0	0	0	0
tM(CAU)Q2	tM(CAU)Q2	0	0	0	0	0	0
tN(GUU)C	tN(GUU)C	0	13.3825	0	0	0	17.0095
tN(GUU)F	tN(GUU)F	0	13.3825	25.7732	0	13.1797	0
tN(GUU)G	tN(GUU)G	18.7832	26.7649	38.6599	105.073	13.1797	51.0285
tN(GUU)K	tN(GUU)K	131.482	80.2947	90.2063	65.6704	26.3594	51.0285
tN(GUU)L	tN(GUU)L	9.39158	13.3825	12.8866	0	13.1797	17.0095
tN(GUU)N1	tN(GUU)N1	18.7832	26.7649	38.6599	39.4022	65.8986	68.038
tN(GUU)N2	tN(GUU)N2	0	0	0	0	0	0
tN(GUU)O1	tN(GUU)O1	0	0	0	0	0	0
tN(GUU)O2	tN(GUU)O2	0	13.3825	0	0	0	0
tN(GUU)P	tN(GUU)P	291.139	321.179	309.279	0	0	0
tN(GUU)Q	tN(GUU)Q	0	0	0	0	0	0
tP(AGG)C	SUF2	0	41.2626	13.2446	67.4945	27.0916	0
tP(AGG)N	SUF10	9.65245	13.7542	0	0	0	0
tP(UGG)A	TRN1	9.65245	0	0	0	0	0
tP(UGG)F	SUF9	0	27.5084	0	0	0	0
tP(UGG)H	SUF8	0	0	0	13.4989	0	0
tP(UGG)L	tP(UGG)L	0	13.7542	0	0	0	0
tP(UGG)M	SUF7	28.9574	27.5084	0	13.4989	0	87.41
tP(UGG)N1	tP(UGG)N1	0	0	0	0	0	0
tP(UGG)N2	tP(UGG)N2	38.6098	13.7542	26.4892	26.9978	13.5458	34.964
tP(UGG)O1	tP(UGG)O1	0	0	0	0	0	0
tP(UGG)O2	SUF11	0	0	0	0	0	0
tP(UGG)O3	tP(UGG)O3	0	27.5084	26.4892	53.9956	27.0916	34.964
tP(UGG)Q	tP(UGG)Q	0	0	0	0	0	0
tQ(CUG)M	CDC65	0	0	0	0	0	0
tQ(UUG)B	tQ(UUG)B	0	13.7542	0	0	0	34.964
tQ(UUG)C	tQ(UUG)C	0	0	0	0	0	0
tQ(UUG)D1	tQ(UUG)D1	0	0	0	0	0	0
tQ(UUG)D2	tQ(UUG)D2	0	0	0	0	0	0
tQ(UUG)D3	tQ(UUG)D3	0	13.7542	0	13.4989	0	0
tQ(UUG)E1	tQ(UUG)E1	0	0	0	0	0	0
tQ(UUG)E2	tQ(UUG)E2	9.65245	0	26.4892	13.4989	13.5458	17.482
tQ(UUG)H	tQ(UUG)H	67.5672	27.5084	52.9783	53.9956	40.6375	122.374
tQ(UUG)L	tQ(UUG)L	0	0	0	13.4989	13.5458	0
tQ(UUG)Q	tQ(UUG)Q	0	0	0	0	0	0
tR(ACG)D	tR(ACG)D	28.5607	27.1316	52.2526	13.314	106.882	86.2126
tR(ACG)E	tR(ACG)E	9.52023	0	0	0	0	0
tR(ACG)J	tR(ACG)J	0	13.5658	0	13.314	0	34.485
tR(ACG)K	tR(ACG)K	9.52023	13.5658	13.0631	13.314	13.3603	17.2425
tR(ACG)L	tR(ACG)L	38.0809	13.5658	0	0	0	0
tR(ACG)O	tR(ACG)O	9.52023	0	0	0	0	0
tR(ACG)Q2	tR(ACG)Q2	0	0	0	0	0	0
tR(CCG)L	TRR4	19.3049	0	0	40.4967	13.5458	0
tR(CCU)J	HSX1	38.6098	0	13.2446	13.4989	0	0
tR(UCU)B	tR(UCU)B	0	0	0	0	0	0
tR(UCU)D	tR(UCU)D	0	0	0	0	0	0
tR(UCU)E	tR(UCU)E	0	0	0	13.4989	0	17.482
tR(UCU)G1	tR(UCU)G1	28.9574	0	13.2446	0	13.5458	0
tR(UCU)G2	tR(UCU)G2	212.354	288.838	291.381	161.987	203.187	209.784
tR(UCU)G3	tR(UCU)G3	173.744	178.804	172.18	13.4989	27.0916	69.928
tR(UCU)J1	tR(UCU)J1	0	0	0	0	13.5458	0
tR(UCU)J2	tR(UCU)J2	0	0	0	0	0	0
tR(UCU)K	tR(UCU)K	67.5672	68.7709	0	67.4945	67.7291	139.856
tR(UCU)M1	tR(UCU)M1	0	13.7542	0	13.4989	40.6375	0
tR(UCU)M2	tR(UCU)M2	0	0	0	0	0	0
tR(UCU)Q1	tR(UCU)Q1	0	0	0	0	0	0
tS(AGA)A	tS(AGA)A	0	12.0768	0	0	0	0
tS(AGA)B	tS(AGA)B	0	0	11.6294	11.8527	0	0
tS(AGA)D1	tS(AGA)D1	0	0	0	0	0	0
tS(AGA)D2	tS(AGA)D2	0	0	11.6294	11.8527	35.6817	30.7001
tS(AGA)D3	tS(AGA)D3	0	0	0	0	0	0
tS(AGA)E	tS(AGA)E	0	0	0	0	0	0
tS(AGA)G	tS(AGA)G	0	0	0	0	0	0
tS(AGA)H	tS(AGA)H	8.47533	12.0768	11.6294	11.8527	0	30.7001
tS(AGA)J	tS(AGA)J	67.8026	36.2305	34.8882	35.5581	59.4694	61.4002
tS(AGA)L	tS(AGA)L	0	0	0	0	0	0
tS(AGA)M	tS(AGA)M	0	12.0768	0	0	23.7878	0
tS(CGA)C	SUP61	8.47533	0	11.6294	11.8527	11.8939	30.7001
tS(GCU)F	tS(GCU)F	42.3766	24.1537	11.6294	106.674	83.2572	30.7001
tS(GCU)O	tS(GCU)O	33.9013	36.2305	11.6294	0	11.8939	0
tS(GCU)Q1	tS(GCU)Q1	0	0	0	0	0	0
tS(UGA)E	SUP19	118.655	120.768	197.7	402.992	285.453	337.701
tS(UGA)I	SUP17	0	0	0	0	0	0
tS(UGA)P	SUP16	0	12.0768	0	11.8527	11.8939	0
tS(UGA)Q2	tS(UGA)Q2	0	0	0	0	0	0
tT(AGU)B	tT(AGU)B	38.0809	67.8289	13.0631	0	26.7205	0
tT(AGU)C	tT(AGU)C	0	13.5658	0	0	0	0
tT(AGU)D	tT(AGU)D	19.0405	0	0	0	0	0
tT(AGU)H	tT(AGU)H	9.52023	0	0	0	0	0
tT(AGU)I1	tT(AGU)I1	28.5607	54.2631	39.1894	0	13.3603	34.485
tT(AGU)I2	tT(AGU)I2	0	0	0	0	0	0
tT(AGU)J	tT(AGU)J	0	0	0	0	0	0
tT(AGU)N1	tT(AGU)N1	47.6011	54.2631	117.568	213.024	146.963	189.668
tT(AGU)N2	tT(AGU)N2	0	13.5658	0	119.826	200.404	155.183
tT(AGU)O1	tT(AGU)O1	0	0	0	0	0	17.2425
tT(AGU)O2	tT(AGU)O2	19.0405	0	0	0	0	0
tT(CGU)K	TRT2	9.65245	13.7542	0	13.4989	0	0
tT(UAG)Q2	tT(UAG)Q2	0	0	0	0	0	0
tT(UGU)G1	tT(UGU)G1	0	0	0	13.4989	13.5458	0
tT(UGU)G2	tT(UGU)G2	0	0	0	13.4989	0	0
tT(UGU)H	tT(UGU)H	0	0	0	0	0	0
tT(UGU)P	tT(UGU)P	0	0	0	0	0	0
tT(UGU)Q1	tT(UGU)Q1	0	0	0	0	0	0
tV(AAC)E1	tV(AAC)E1	0	0	0	0	0	0
tV(AAC)E2	tV(AAC)E2	37.5663	26.7649	12.8866	91.9385	65.8986	68.038
tV(AAC)G1	tV(AAC)G1	0	0	0	0	0	0
tV(AAC)G2	tV(AAC)G2	0	0	0	0	0	0
tV(AAC)G3	tV(AAC)G3	122.09	93.6772	25.7732	0	0	17.0095
tV(AAC)H	tV(AAC)H	0	0	0	0	0	0
tV(AAC)J	tV(AAC)J	0	0	0	13.1341	0	17.0095
tV(AAC)K1	tV(AAC)K1	9.39158	0	0	0	13.1797	0
tV(AAC)K2	tV(AAC)K2	9.39158	13.3825	0	78.8044	105.438	51.0285
tV(AAC)L	tV(AAC)L	9.39158	66.9123	25.7732	39.4022	39.5391	17.0095
tV(AAC)M1	tV(AAC)M1	0	0	0	13.1341	0	34.019
tV(AAC)M2	tV(AAC)M2	65.741	40.1474	51.5465	13.1341	0	0
tV(AAC)M3	tV(AAC)M3	0	0	12.8866	0	26.3594	0
tV(AAC)O	tV(AAC)O	75.1326	53.5298	38.6599	26.2681	65.8986	51.0285
tV(CAC)D	tV(CAC)D	0	13.5658	0	0	13.3603	0
tV(CAC)H	tV(CAC)H	0	13.5658	0	13.314	13.3603	0
tV(UAC)B	tV(UAC)B	9.39158	0	12.8866	0	0	0
tV(UAC)D	tV(UAC)D	46.9579	93.6772	115.98	65.6704	39.5391	51.0285
tV(UAC)Q	tV(UAC)Q	0	0	0	0	0	0
tW(CCA)G1	tW(CCA)G1	9.65245	27.5084	0	0	13.5458	17.482
tW(CCA)G2	tW(CCA)G2	0	0	0	13.4989	0	0
tW(CCA)J	tW(CCA)J	0	0	0	26.9978	0	0
tW(CCA)K	tW(CCA)K	19.3049	27.5084	26.4892	0	0	0
tW(CCA)M	tW(CCA)M	0	0	0	0	0	0
tW(CCA)P	tW(CCA)P	67.5672	96.2793	145.69	13.4989	40.6375	52.446
tW(UCA)Q	tW(UCA)Q	0	0	0	0	0	0
tX(XXX)D	tX(XXX)D	27.7991	19.806	28.6083	0	0	0
tX(XXX)L	tX(XXX)L	104.246	61.8939	35.7604	72.8941	36.5737	141.604
tY(GUA)D	SUP2	46.3318	66.0201	38.1444	194.384	143.044	134.262
tY(GUA)F1	SUP11	18.5327	26.408	12.7148	0	13.004	0
tY(GUA)F2	SUP6	0	0	0	0	0	0
tY(GUA)J1	SUP7	27.7991	26.408	0	12.9589	13.004	33.5654
tY(GUA)J2	SUP4	0	26.408	25.4296	0	13.004	0
tY(GUA)M1	SUP5	46.3318	66.0201	76.2888	155.507	78.0239	33.5654
tY(GUA)M2	SUP8	0	0	0	0	39.012	0
tY(GUA)O	SUP3	0	0	0	0	0	0
tY(GUA)Q	tY(GUA)Q	0	0	0	0	0	0
YAL001C	TFC3	373.528	435.301	426.017	409.641	333.78	414.87
YAL002W	VPS8	328.138	386.023	379.2	274.679	258.295	277.079
YAL003W	EFB1	21361.9	24210.6	24749.3	18000.1	25408	20459.5
YAL004W	YAL004W	27.8849	59.6015	30.904	13.4989	27.0916	17.482
YAL005C	SSA1	15720	20450.8	21432.7	7231.21	9409.18	8410.93
YAL007C	ERP2	3292.56	3624.99	3584.87	3376.23	3710.05	3855.75
YAL008W	FUN14	1979	2179.66	2004.66	1766.39	1288.96	1522.25
YAL009W	SPO7	874.067	944.595	945.052	771.307	708.967	834.294
YAL010C	MDM10	415.954	442.361	486.457	491.863	452.112	524.884
YAL011W	SWC3	121.01	171.905	164.521	101.436	140.738	152.144
YAL012W	CYS3	7480.53	9683.23	11176.9	4813.68	6671.54	6269.09
YAL013W	DEP1	659.6	806.551	938.734	739.713	968.893	1045.82
YAL014C	SYN8	1212.59	1261.09	1535.96	1471.8	1475.65	1360.32
YAL015C	NTG1	514.283	604.084	624.614	675.485	524.223	517.117
YAL016C-A	YAL016C-A	26.4753	40.8696	12.1093	61.7093	58.8276	35.963
YAL016C-B	YAL016C-B	7.47287	0	0	0	0	0
YAL016W	TPD3	2598.88	3002.57	2898.31	3288.13	3081.8	3307.07
YAL017W	PSK1	769.408	869.889	962.043	763.738	705.54	841.918
YAL018C	LDS1	4.26366	0	2.92518	4.96892	3.98895	5.14807
YAL019W	FUN30	146.731	177.298	169.886	202.913	223.434	230.54
YAL019W-A	YAL019W-A	4.87703	10.4242	10.038	6.8205	5.13315	6.62476
YAL020C	ATS1	333.617	415.097	359.745	311.364	336.78	332.891
YAL021C	CCR4	619.784	779.557	739.673	472.816	471.744	560.258
YAL022C	FUN26	791.576	1018.34	1005.77	479.081	456.897	490.036
YAL023C	PMT2	2102.91	2639.94	2491.93	1619.02	1862.05	2053.12
YAL024C	LTE1	149.062	173.786	175.98	156.121	161.191	158.945
YAL025C	MAK16	180.347	212.899	221.577	378.849	285.918	302.034
YAL026C	DRS2	428.466	548.22	570.103	381.792	358.425	367.895
YAL026C-A	YAL026C-A	6.34682	0	4.35438	2.219	0	0
YAL027W	SAW1	918.678	875.648	821.366	1175.95	877.273	1026.5
YAL028W	FRT2	523.751	698.89	750.509	465.444	476.895	557.573
YAL029C	MYO4	389.193	464.652	483.067	396.824	343.872	399.331
YAL030W	SNC1	2630.7	2744.31	2817.73	2841.63	2578.76	2876.53
YAL031C	GIP4	507.458	645.453	679.181	532.577	546.39	604.266
YAL031W-A	YAL031W-A	8.99646	6.40972	3.08612	9.43613	9.46892	4.07347
YAL032C	PRP45	491.361	623.716	640.759	451.006	481.661	616.102
YAL033W	POP5	892.02	758.852	814.77	847.173	745.487	815.023
YAL034C	FUN19	827.593	1003.06	1039.6	773.155	882.638	891.835
YAL034C-B	YAL034C-B	5.88963	5.59492	0	5.49108	0	0
YAL034W-A	MTW1	214.085	224.241	248.815	224.547	310.526	306.719
YAL035W	FUN12	958.74	1203.24	1283.52	1330.46	1276.41	1303.46
YAL036C	RBG1	237.294	327.424	280.928	382.639	310.163	299.367
YAL037C-A	YAL037C-A	7.47287	0	0	0	0	0
YAL037C-B	YAL037C-B	349.983	464.172	336.453	178.435	324.099	351.146
YAL037W	YAL037W	130.524	134.257	162.493	55.6074	65.5052	61.0565
YAL038W	CDC19	94871	125089	130086	64560	83793.9	88521.3
YAL039C	CYC3	1000.42	1330.18	1232.63	825.533	905.463	860.891
YAL040C	CLN3	742.026	962.462	1122.67	1299.8	1437.49	1485.46
YAL041W	CDC24	465.485	635.106	623.099	498.654	456.28	554.026
YAL042C-A	YAL042C-A	14.7085	36.6778	17.6594	20.5698	28.3817	13.3196
YAL042W	ERV46	3005.44	3541.44	3649.39	2319.22	2311.65	2592.04
YAL043C	PTA1	468.033	604.344	642.21	647.123	787.105	765.471
YAL044C	GCV3	2449.35	3061.63	3158.25	958.659	887.845	880.847
YAL044W-A	BOL1	2604.6	2322.6	2322.45	1573.17	1704.58	1689.61
YAL045C	YAL045C	17.9929	22.434	12.3445	25.163	15.7815	12.2204
YAL046C	BOL3	887.701	973.658	868.132	773.181	816.847	712.208
YAL047C	SPC72	139.442	166.375	161.741	139.886	125.761	114.489
YAL047W-A	YAL047W-A	29.4839	24.0073	26.0075	20.6165	23.6436	30.514
YAL048C	GEM1	222.924	250.936	265.611	193.993	193.687	225.921
YAL049C	AIM2	1554.08	1781.47	1802.98	2324.22	2975.91	2406.99
YAL051W	OAF1	235.638	309.312	333.642	314.7	276.707	314.676
YAL053W	FLC2	838.582	1090.09	1132.41	790.926	700.789	760.467
YAL054C	ACS1	173.257	205.273	215.475	283.59	224.929	257.97
YAL055W	PEX22	752.571	798.807	725.305	860.947	704.083	783.502
YAL056C-A	YAL056C-A	1.97999	11.2855	0	13.845	2.77863	3.58605
YAL056W	GPB2	693.925	892.883	775.011	986.631	790.424	935.336
YAL058W	CNE1	384.563	455.447	482.808	373.568	340.611	382.032
YAL059C-A	YAL059C-A	3.28594	14.0468	11.272	13.7861	11.5284	14.8783
YAL059W	ECM1	594.917	578.063	664.094	815.258	636.463	685.491
YAL060W	BDH1	4245.47	4793.78	4589.61	6893.96	6180.29	6581.63
YAL061W	BDH2	4903.63	5794.13	5752.84	1448.58	1391.4	1346.03
YAL062W	GDH3	164.387	216.223	199.189	51.6377	28.393	22.9022
YAL063C	FLO9	32.919	29.9411	28.3512	237.777	400.784	375.486
YAL063C-A	YAL063C-A	45.3765	30.6279	32.7701	26.7195	26.8123	38.929
YAL064C-A	TDA8	1.82409	0	2.50291	53.5705	69.1157	52.8589
YAL064W	YAL064W	39.0162	48.6464	26.768	40.923	51.3315	35.332
YAL064W-B	YAL064W-B	155.047	244.326	225.262	35.7136	28.1582	13.2147
YAL065C	YAL065C	8.97903	2.55892	0	484.705	798.888	796.854
YAL066W	YAL066W	2.24912	0	0	0	0	4.07347
YAL067C	SEO1	60.4497	40.5679	48.6972	15.2715	12.588	19.0713
YAL067W-A	YAL067W-A	0	0	0	0	0	0
YAL068C	PAU8	1.91454	5.45621	5.25405	85.679	69.8561	90.1551
YAL068W-A	YAL068W-A	0	0	0	0	0	0
YAL069W	YAL069W	0	0	0	0	0	0
YAR002C-A	ERP1	6605.44	6528.49	6132	7148.04	7342.82	7456.86
YAR002W	NUP60	942.079	1118.67	1132.56	878.329	907.871	1002.3
YAR003W	SWD1	896.797	900.626	849.39	1143.39	896.879	1012.07
YAR007C	RFA1	884.55	1023.74	1006.76	1066.72	1039.59	1154.82
YAR008W	SEN34	417.993	429.37	419.22	624.471	512.385	521.419
YAR009C	YAR009C	35.9971	48.2603	53.3767	2.43589	0.271595	1.40206
YAR010C	YAR010C	0	0.748527	0	0	0.737187	0
YAR014C	BUD14	669.853	796.426	771.394	633.346	585.637	608.078
YAR015W	ADE1	3681.64	4810.65	5653.32	1483.74	2013.08	1384.44
YAR018C	KIN3	344.3	425.497	397.337	329.175	317.643	338.734
YAR019C	CDC15	166.794	209.572	197.242	119.289	128.039	164.385
YAR019W-A	YAR019W-A	14.6091	20.8172	20.0458	26.2681	14.6441	0
YAR020C	PAU7	434.36	571.781	516.539	1949.63	1044.96	1093.87
YAR023C	YAR023C	498.067	561.171	445.018	203.384	117.397	186.475
YAR027W	UIP3	3656.48	3302.4	3364.57	0	0	0
YAR028W	YAR028W	1020.28	1080.2	984.72	0	0	0
YAR029W	YAR029W	559.07	563.372	432.303	0	0	0
YAR030C	YAR030C	36.5777	78.1817	47.4017	0	0	0
YAR031W	PRM9	215.389	183.267	226.442	0	0	0
YAR033W	MST28	474.161	471.974	508.592	0	0	0
YAR035C-A	YAR035C-A	0	0	0	0	0	0
YAR035W	YAT1	35.3549	41.7424	58.6766	53.2108	60.9562	72.5706
YAR042W	SWH1	421.039	534.435	491.91	249.588	266.04	310.53
YAR047C	YAR047C	30.3105	43.1907	38.6197	1074.87	1048.22	909.717
YAR050W	FLO1	25.606	26.6141	28.9348	1262.61	2521.32	2468.85
YAR053W	YAR053W	11.6999	16.6717	12.8432	0	0	0
YAR060C	YAR060C	0	0	0	0	0	0
YAR061W	YAR061W	0	0	0	1.93225	6.78637	5.00479
YAR064W	YAR064W	0	0	0	0	3.251	4.19568
YAR066W	YAR066W	0	0	0	0	0	0
YAR068W	YAR068W	0	0	0	23.9981	24.0815	38.8489
YAR069C	YAR069C	0	0	0	0	0	0
YAR070C	YAR070C	2.31659	0	0	3.23974	0	0
YAR071W	PHO11	222.749	254.629	320.587	64.3794	62.5192	45.7221
YAR073W	IMD1	9.17461	12.2562	18.0966	23.2555	16.8987	31.156
YAR075W	YAR075W	10.2634	6.26773	14.0828	118.927	96.7069	90.2867
YBL001C	ECM15	10391.6	8085.89	7822.63	8037.63	6464.84	6721.08
YBL002W	HTB2	12916.7	12558.8	11879.2	12279.1	12366.1	16061.2
YBL003C	HTA2	25228.2	20893.1	18892.9	32136.7	24590.2	28764.1
YBL004W	UTP20	66.1352	76.3705	78.5116	92.4897	77.6902	85.966
YBL005W	PDR3	202.731	287.529	289.564	178.401	181.018	182.514
YBL005W-A	YBL005W-A	0	0	0	0	0	0
YBL005W-B	YBL005W-B	209.324	245.649	245.778	41.5036	37.5756	43.4777
YBL006C	LDB7	2351.15	2427.42	2725.6	2903.23	2661.87	2811.8
YBL006W-A	YBL006W-A	92.6636	85.8261	146.22	64.7947	91.0279	83.9136
YBL007C	SLA1	1196.25	1464.37	1410.37	523.823	623.042	700.628
YBL008W	HIR1	125.884	168.387	165.171	164.491	148.054	160.643
YBL008W-A	YBL008W-A	0	0	0	0	0	0
YBL009W	ALK2	264.509	340.828	314.114	394.798	335.184	373.087
YBL010C	YBL010C	403.96	489.865	429.86	365.479	408.399	474.813
YBL011W	SCT1	746.795	991.605	972.849	811.213	828.576	848.521
YBL012C	YBL012C	3.4576	4.92687	2.37216	14.5063	12.1306	12.5244
YBL013W	FMT1	97.9652	128.92	109.12	70.1137	93.0011	87.6709
YBL014C	RRN6	127.607	175.562	160.533	192.574	141.664	163.608
YBL015W	ACH1	1714.36	2181.67	2068.27	984.216	956.175	1118.58
YBL016W	FUS3	905.04	1282.17	1322.66	2583.55	2638.45	2634.74
YBL017C	PEP1	764.768	973.797	898.284	887.032	838.469	966.599
YBL018C	POP8	847.111	598.615	602.53	681.795	645.347	729.547
YBL019W	APN2	241.886	267.375	252.588	236.917	157.87	177.169
YBL020W	RFT1	499.577	598.774	663.381	805.709	784.197	745.007
YBL021C	HAP3	683.793	737.604	806.732	1059.06	952.878	951.985
YBL022C	PIM1	733.995	993.213	999.861	1195.62	1113.19	1136.24
YBL023C	MCM2	308.701	385.181	406.391	285.574	271.976	300.795
YBL024W	NCL1	620.575	820.191	836.671	903.816	801.596	940.199
YBL025W	RRN10	618.815	626.287	563.893	570.283	465.382	560.382
YBL026W	LSM2	8798.21	5952.13	5731.59	7731.5	6305.58	6826.72
YBL027W	RPL19B	37404.4	35751.6	36004.6	27935.1	34140.6	30972.9
YBL028C	YBL028C	404.862	246.804	270.338	641.892	455.747	470.543
YBL029C-A	YBL029C-A	4338.12	3408.72	3212.16	4112.76	4462.42	3639.2
YBL029W	YBL029W	427.063	467.569	375.205	550.841	643.301	552.004
YBL030C	PET9	8742.04	10682.2	11274.9	6654.16	8720.62	7515.39
YBL031W	SHE1	483.135	529.719	494.152	576.272	565.808	691.854
YBL032W	HEK2	2083.72	2785.98	2965.68	1700.44	1910.6	2089.05
YBL033C	RIB1	1338.4	1767.85	1887.93	1549.64	1575.7	1595.81
YBL034C	STU1	100.222	122.97	126.812	114.696	114.665	122.489
YBL035C	POL12	185.721	239.393	251.234	209.711	234.845	224.641
YBL036C	YBL036C	1873.02	1765.65	1708.86	1843.39	1543.59	1653.88
YBL037W	APL3	333.941	398.952	371.468	262.716	288.027	299.341
YBL038W	MRPL16	1228.89	1317.57	1144.6	1713.03	1477.6	1604.44
YBL039C	URA7	252.029	357.988	360.07	398.823	369.38	336.378
YBL039C-A	YBL039C-A	0	0	0	0	0	0
YBL039W-B	YBL039W-B	3505.77	2651.81	2410.51	2294.81	1565.9	1748.2
YBL040C	ERD2	3808.68	2903.38	2987.98	3030.63	2642.17	2820.64
YBL041W	PRE7	5909.22	5254.33	6366.59	6432.62	6978.9	6352.46
YBL042C	FUI1	653.712	892.303	772.325	619.094	633.944	553.961
YBL043W	ECM13	107.748	104.916	134.294	1093.73	560.734	702.532
YBL044W	YBL044W	26.3677	45.6237	25.8431	13.1697	10.5723	6.82224
YBL045C	COR1	7197.61	8558.11	8579.02	9069.85	8424.91	8661.6
YBL046W	PSY4	469.083	504.113	548.721	423.658	421.453	407.228
YBL047C	EDE1	1457.51	1899.63	1823.27	1292.14	1396.14	1565.33
YBL048W	RRT1	2.22749	6.34809	0	18.6908	12.5038	12.1029
YBL049W	MOH1	299.99	273.105	214.962	911.322	505.191	567.473
YBL050W	SEC17	3590.32	3573.65	3589.87	3867.78	3569.44	3574.2
YBL051C	PIN4	664.504	869.413	838.625	714.292	726.979	797.743
YBL052C	SAS3	355.563	360.254	341.939	276.857	223.897	272.316
YBL053W	YBL053W	0	0	0	0	2.6008	6.71309
YBL054W	TOD6	47.1245	64.0119	67.6833	209.413	156.987	169.901
YBL055C	YBL055C	446.178	475.849	523.461	473.203	421.311	458.621
YBL056W	PTC3	5485.23	5884.8	6187.96	7923.89	6608.05	7206.9
YBL057C	PTH2	1354.48	1503.62	1496.57	1308.3	1161.96	1343.02
YBL058W	SHP1	2931.8	3417.79	3477.08	3105.26	2997.97	3047.8
YBL059C-A	CMC2	2287.11	1527.47	1537.33	3051.24	2414.6	2353.39
YBL059W	YBL059W	501.53	406.67	484.997	517.69	439.052	484.449
YBL060W	YEL1	242.434	268.207	243.023	251.456	222.561	212.833
YBL061C	SKT5	410.139	518.594	477.033	373.244	336.76	352.148
YBL062W	YBL062W	0	2.59922	2.50291	7.65292	5.11968	0
YBL063W	KIP1	158.12	214.031	185.519	161.113	166.643	180.354
YBL064C	PRX1	5844.52	6103.08	6007.98	10142.1	8105.16	8745.27
YBL065W	YBL065W	10.0721	31.5748	30.4049	25.3545	31.0965	14.5937
YBL066C	SEF1	179.037	235.868	249.814	157.335	184.761	177.832
YBL067C	UBP13	632.107	789.064	826.547	908.686	782.76	793.14
YBL068W	PRS4	663.805	739.95	849.597	1110.63	1121.44	957.179
YBL068W-A	YBL068W-A	0	0	0	0	0	0
YBL069W	AST1	249.437	306.303	337.829	172.535	175.403	183.439
YBL070C	YBL070C	4.33007	6.1701	5.94149	9.08338	3.03831	0
YBL071C	YBL071C	6.74735	6.40972	3.08612	0	3.15631	4.07347
YBL071C-B	YBL071C-B	0	20.0061	0	0	29.5545	25.4284
YBL071W-A	KTI11	519.139	568.727	539.996	878.242	705.035	692.54
YBL072C	RPS8A	24697.6	26679	25794.9	23074.7	25126.5	22756.9
YBL073W	YBL073W	2.22749	3.17404	0	0	0	0
YBL074C	AAR2	192.615	206.776	201.794	163.807	143.373	153.213
YBL075C	SSA3	304.364	350.414	336.453	412.194	270.583	263.359
YBL076C	ILS1	3264.17	3916.91	3873.39	3339.38	3257.36	3525.46
YBL077W	YBL077W	12.8699	11.4618	19.8669	2.24982	6.77291	17.482
YBL078C	ATG8	3527.89	3267.44	3146.37	4771.75	3931.5	3790.33
YBL079W	NUP170	303.33	392.914	361.437	344.667	313.203	315.444
YBL080C	PET112	278.675	360.553	338.983	468.626	429.467	456.725
YBL081W	YBL081W	251.121	346.203	361.803	357.337	411.44	420.705
YBL082C	ALG3	339.665	438.696	443.217	453.846	546.791	543.884
YBL083C	YBL083C	0	0	0	0	0	0
YBL084C	CDC27	465.454	527.987	557.005	493.004	505.853	497.511
YBL085W	BOI1	720.953	920.647	831.776	792.927	811.589	898.585
YBL086C	YBL086C	955.407	1096.33	1177.55	753.395	946.061	1026.01
YBL087C	RPL23A	28551.1	28570.4	29965	24293.3	27480.3	26642.6
YBL088C	TEL1	122.477	139.476	142.175	143.627	130.017	136.344
YBL089W	AVT5	518.714	529.596	600.498	536.67	515.212	491.624
YBL090W	MRP21	2272.34	1689.45	1796.5	4208.02	3313.09	3486.18
YBL091C	MAP2	2234.79	2711.21	2581.37	1626.78	1677.88	2075.97
YBL091C-A	SCS22	1713.75	1575.48	1571.29	1829.72	1577.47	2012.02
YBL092W	RPL32	55792.7	55613.1	52118.5	31845.9	40865.8	42001.6
YBL093C	ROX3	1970.67	2409.29	2275.43	3591.56	2589.03	3043.29
YBL094C	YBL094C	33.3923	53.5298	51.5465	67.1297	20.5018	68.038
YBL095W	MRX3	579.575	595.643	636.913	728.044	621.408	644.06
YBL096C	YBL096C	33.7367	16.0243	18.5167	31.4538	37.8757	24.4408
YBL097W	BRN1	102.789	113.24	109.886	84.1044	75.7848	92.2493
YBL098W	BNA4	555.78	574.991	568.856	1007.06	1174.17	970.194
YBL099W	ATP1	7701.6	10237.3	11395.6	10020.6	11510.7	12510.2
YBL100C	YBL100C	13.2377	12.5753	12.1093	15.4273	18.5771	19.9794
YBL100W-A	YBL100W-A	0	0	0	0	0	0
YBL100W-B	YBL100W-B	25.5025	32.2398	38.5823	64.9289	68.6417	73.4283
YBL100W-C	YBL100W-C	69.4977	66.0201	127.148	32.3974	56.8924	20.9784
YBL101C	ECM21	525.066	691.499	789.841	499.87	542.317	541.16
YBL102W	SFT2	2768.11	2749.31	2659.22	2513.8	2111.64	2208.56
YBL103C	RTG3	654.543	800.511	802.834	920.032	856.474	986.458
YBL104C	SEA4	156.297	211.277	212.321	196.442	187.738	224.927
YBL105C	PKC1	640.078	800.895	699.479	514.365	522.643	577.998
YBL106C	SRO77	75.1574	102.85	97.4675	140.997	103.865	139.026
YBL107C	MIX23	1001.9	1144.46	1273.09	2591.79	2481.98	2530.19
YBL107W-A	YBL107W-A	13.2377	9.43144	0	0	0	0
YBL108C-A	PAU9	43.0993	38.3838	96.1002	467.125	385.583	341.509
YBL108W	YBL108W	4.54233	9.70884	0	6.35243	0	4.11341
YBL109W	YBL109W	4.13677	2.94733	5.67625	0	0	0
YBL111C	YBL111C	1.73397	0.988325	0.475853	0	0.486676	0
YBL112C	YBL112C	0	0	0	0	0	0
YBL113C	YBL113C	101.953	129.459	107.026	2.04271	4.91954	5.29089
YBL113W-A	YBL113W-A	0	0	0	0	0	0
YBR001C	NTH2	840.023	921.407	912.909	366.7	308.033	323.943
YBR002C	RER2	565.829	700.457	697.763	789.051	799.722	836.212
YBR003W	COQ1	1400.22	1690.2	1654.4	2230.91	1959.51	2196.98
YBR004C	GPI18	318.664	328.579	353.026	430.721	352.816	392.499
YBR005W	RCR1	849.777	951.739	1033.82	1289.84	1077.08	1074.41
YBR006W	UGA2	966.641	1015.49	1051.91	1460.48	1083.01	1203.1
YBR007C	DSF2	217.2	296.956	273.446	245.728	273.048	305.71
YBR008C	FLR1	242.63	316.271	350.873	276.174	242.196	269.777
YBR009C	HHF1	30850.7	24465.5	22697.1	52172.2	37186.4	44720.3
YBR010W	HHT1	18066	15582.2	15190.5	45784.3	36216.6	41329
YBR011C	IPP1	25176.8	29603.6	30820.1	23161.9	25861.2	27586.6
YBR012C	YBR012C	291.228	299.448	242.943	344.801	199.704	236.756
YBR012W-A	YBR012W-A	0	0	0	0	0	0
YBR012W-B	YBR012W-B	11.3369	13.1489	16.0985	70.7924	56.6088	72.8195
YBR013C	YBR013C	821.498	782.084	882.7	216.813	182.556	193.647
YBR014C	GRX7	3364.73	2669.93	2689.43	3555.77	2742.63	2961.66
YBR015C	MNN2	1431.02	1832.11	1808.88	1390.7	1586.9	1527.42
YBR016W	YBR016W	1874.82	2305.59	2545.42	1994.07	2250.5	2458.86
YBR017C	KAP104	698.506	896.552	843.618	721.273	670.009	692.127
YBR018C	GAL7	173.586	167.299	163.699	107.697	85.9255	88.0292
YBR019C	GAL10	22.8349	20.7492	19.9804	16.1987	17.6483	15.5839
YBR020W	GAL1	91.087	126.674	133.998	72.2664	80.5067	65.8301
YBR021W	FUR4	101.945	158.282	146.902	99.6449	93.3251	119.12
YBR022W	POA1	1365.23	1123.83	1223.26	979.202	708.644	857.993
YBR023C	CHS3	567.624	724.749	731.973	513.19	546.48	537.234
YBR024W	SCO2	753.275	934.556	785.202	1445.01	1048.5	1279.54
YBR025C	OLA1	9994.76	11476.6	11432.9	7816.38	9257.52	9730.79
YBR026C	ETR1	2395.02	2707.52	2421.15	938.759	748.326	888.691
YBR027C	YBR027C	0	0	0	0	0	0
YBR028C	YPK3	880.832	1096.36	1046.07	881.997	801.624	878.221
YBR029C	CDS1	1269.57	1453.02	1460.95	1805.2	1505.54	1673.69
YBR030W	RKM3	251.348	321.147	343.736	304.055	281.008	292.104
YBR031W	RPL4A	16424.8	20774.5	21719.4	8675	12024.2	10772.4
YBR032W	YBR032W	6.88096	26.1466	22.0306	35.2843	19.3129	45.6955
YBR033W	EDS1	109.031	120.2	116.437	287.703	229.337	255.389
YBR034C	HMT1	698.296	912.742	904.426	1820.38	1302.26	1489.53
YBR035C	PDX3	5017.59	5219.62	4886.04	5057.67	4474.73	4617.08
YBR036C	CSG2	2824.43	3560.43	3638.88	3286.24	3102.29	3180.96
YBR037C	SCO1	1043.25	1184.35	1139.39	2064.24	1464.05	1681.11
YBR038W	CHS2	522.434	633.492	634.091	356.237	393.897	420.003
YBR039W	ATP3	8306.31	8600.6	9651.22	7580.15	7244.93	7939.51
YBR040W	FIG1	100.721	109.298	105.248	28.1716	29.3568	15.4356
YBR041W	FAT1	1626.8	2032.34	2122.61	1562.33	1562.42	1620.03
YBR042C	CST26	1177.5	1195.16	1198	1378.92	1185.23	1332.5
YBR043C	QDR3	296.12	372.2	368.545	386.421	338.763	372.138
YBR044C	TCM62	498.087	564.57	545.316	750.85	621.264	660.472
YBR045C	GIP1	88.32	110.377	91.3876	82.5121	57.9084	62.2796
YBR046C	ZTA1	1952.85	2201.33	2134	1339.41	1095.63	1150.99
YBR047W	FMP23	999.029	767.109	756.747	763.915	681.601	634.12
YBR048W	RPS11B	36342.4	42711.2	42661.4	25907.6	35667.8	37574
YBR049C	REB1	474.744	601.182	611.831	832.904	847.825	819.476
YBR050C	REG2	480.402	558.931	645.117	349.777	223.446	235.156
YBR051W	YBR051W	19.7999	25.3924	24.4515	8.30702	2.77863	3.58605
YBR052C	RFS1	9433.24	9713.72	9144.41	9525.75	8840.86	10375.9
YBR053C	YBR053C	2389.51	2471.62	2455.3	2169.45	1829.25	2108.36
YBR054W	YRO2	5192.52	5760.97	6868.75	1998.31	3054.05	1880.15
YBR055C	PRP6	259.973	316.163	325.287	257.019	223.235	249.41
YBR056C-B	YBR056C-B	8.74184	24.9132	5.99755	6.11271	0	0
YBR056W	YBR056W	3041.1	3413.45	3173	2429.8	1876.77	2268.34
YBR056W-A	YBR056W-A	560.13	630.64	816.024	488.378	393.031	313.11
YBR057C	MUM2	793.447	1007.39	903.374	903.949	964.669	954.603
YBR058C	UBP14	603.143	687.217	738.987	620.604	552.087	621.304
YBR058C-A	TSC3	5105.08	3810.42	3586.83	3651.7	2953.99	3195.97
YBR059C	AKL1	762.239	983.158	967.368	926.057	930.741	990.468
YBR060C	ORC2	281.273	339.669	355.748	260.848	247.62	268.226
YBR061C	TRM7	464.808	491.436	565.216	997.964	905.261	959.205
YBR062C	YBR062C	2252.59	1955.07	2037.18	2906.81	2361.91	2651.85
YBR063C	YBR063C	290.575	339.881	317.87	423.166	312.256	341.87
YBR064W	YBR064W	3.23998	4.61679	2.22287	6.79665	6.82027	5.86808
YBR065C	ECM2	266.566	329.196	306.549	426.048	314.411	329.907
YBR066C	NRG2	4929.83	4137.46	3774.17	4276.16	2750.84	2961.66
YBR067C	TIP1	12789.5	15682.1	15069.4	6732.82	5107.61	6007.18
YBR068C	BAP2	2155.95	2632.69	2598.72	3556.81	3446.06	3370.99
YBR069C	TAT1	1636.93	2029.05	2080.51	846.512	733.572	654.39
YBR070C	ALG14	733.911	762.837	777.312	543.132	572.339	617.012
YBR071W	YBR071W	1519.99	1469.88	1650.82	2136.39	2004.27	1818.79
YBR072C-A	YBR072C-A	60.0597	18.3389	11.773	11.999	12.0407	23.3093
YBR072W	HSP26	5304.45	5765.24	4933.64	2178.91	1702.61	1338.71
YBR073W	RDH54	338.913	410.646	403.387	431.064	409.849	408.63
YBR074W	PFF1	437.947	529.783	502.996	425.444	394.978	420.856
YBR076C-A	YBR076C-A	728.814	871.614	639.311	1070.21	931.465	876.85
YBR076W	ECM8	24.7973	25.1062	41.1888	15.5142	12.8208	13.0007
YBR077C	SLM4	1684.15	1974.53	1860.42	2359.24	2144.06	2205.95
YBR078W	ECM33	14861.7	19512	21255.9	16433.8	20547.8	18378
YBR079C	RPG1	1330.9	1822.57	1861.43	1980.77	2189.45	2110.88
YBR080C	SEC18	1077.41	1288.22	1313.78	1003.93	999.714	1138.2
YBR081C	SPT7	244.345	266.705	261.354	271.963	249.739	270.689
YBR082C	UBC4	26998.4	28938.1	28994.4	24522	23758.5	29352.9
YBR083W	TEC1	2698.56	3479.95	3957.38	2088.87	2395.19	2132.3
YBR084C-A	RPL19A	32040.9	29309.5	27691.5	23958.7	29028	25008.5
YBR084W	MIS1	607.867	787.709	829.849	591.518	669.852	712.32
YBR085C-A	YBR085C-A	24149.1	11388.5	20846.4	19261.4	16273.9	16275.3
YBR085W	AAC3	370.805	449.065	307.549	876.202	462.317	758.764
YBR086C	IST2	1924.95	2547.73	2648.69	2236.68	2310.71	2388.04
YBR087W	RFC5	1157.64	1153.96	1134.48	1232.93	1097.1	1184.24
YBR088C	POL30	1884.58	2088.94	2304.86	2579.28	2873.18	2807.38
YBR089C-A	NHP6B	4220.82	4000.82	3900.26	4742.98	4561.15	4552.31
YBR089W	YBR089W	33.5905	24.7575	17.4828	21.0583	17.8805	14.6849
YBR090C	YBR090C	71.5694	53.6749	51.6862	52.6787	21.1447	57.989
YBR091C	TIM12	886.622	759.231	788.895	1493.22	1247.2	1285.4
YBR092C	PHO3	1879.51	2468	2401	2131.44	2338.91	2152.53
YBR093C	PHO5	1697.35	1924.88	2081.1	281.054	185.474	219.646
YBR094W	PBY1	331.819	398.397	382.793	296.475	248.352	284.349
YBR095C	RXT2	497.717	578.25	598.126	657.719	681.88	628.865
YBR096W	YBR096W	3971.3	3432.47	3371.35	2729.23	2910.42	2987.83
YBR097W	VPS15	213.668	234.36	236.6	248.269	195.954	205.026
YBR098W	MMS4	179.1	207.505	215.435	306.183	324.63	281.329
YBR099C	YBR099C	65.1541	97.9986	94.3676	50.6209	109.213	85.2247
YBR101C	FES1	1028.53	1197.89	1354.5	1190.13	1567.4	1336.56
YBR102C	EXO84	338.886	425.103	410.196	335.145	345.796	394.527
YBR103C-A	YBR103C-A	4.82623	0	19.8669	13.4989	0	0
YBR103W	SIF2	462.886	540.109	483.328	654.596	604.71	637.179
YBR104W	YMC2	276.587	296.09	281.267	684.272	521.145	628.08
YBR105C	VID24	1298.69	1474.99	1570.96	1986.68	1665.8	1755.71
YBR106W	PHO88	17010.4	17788.8	18660.1	18610.5	20749.6	20032.7
YBR107C	IML3	484.977	511.253	528.491	592.635	510.116	520.196
YBR108W	AIM3	361.906	455.455	460.71	142.166	182.44	215.98
YBR109C	CMD1	17438.6	14504.4	14656.4	18956.8	17168.8	17505.6
YBR109W-A	YBR109W-A	40.1542	48.4147	42.3827	8.6393	39.012	22.377
YBR110W	ALG1	1319.43	1481.78	1549.09	1262.78	1162.41	1203.69
YBR111C	YSA1	8856.96	8837.3	8104.31	9691.28	8908.01	9031.56
YBR111W-A	SUS1	5352.04	3573.25	3388.43	4011.26	3100.18	3815.04
YBR112C	CYC8	705.518	971.185	930.271	552.464	628.01	849.549
YBR113W	YBR113W	2.87775	0	0	0	0	2.60601
YBR114W	RAD16	249.817	373.919	344.794	460.362	368.665	358.569
YBR115C	LYS2	0	0	0	503.055	550.312	639.743
YBR116C	YBR116C	1.31624	1.87557	1.80608	1.84076	0	2.38391
YBR117C	TKL2	36.3453	44.5297	61.9893	617.545	396.602	419.568
YBR118W	TEF2	14132.2	19241.5	20761.3	2636.26	3594.51	3142.65
YBR119W	MUD1	756.959	747.418	766.502	802.891	819.816	832.119
YBR120C	CBP6	1688.41	1360.91	1281.23	2758.75	2285.67	2087.54
YBR121C	GRS1	3553.26	4136.14	4184.18	4146.18	4189.31	3867.18
YBR121C-A	YBR121C-A	0	0	0	0	0	0
YBR122C	MRPL36	2274.94	2243.94	2144.73	3443.59	2856.49	3252.83
YBR123C	TFC1	420.906	507.847	488.053	436.118	434.133	437.642
YBR124W	YBR124W	15.4439	24.7575	7.94675	24.298	13.5458	6.9928
YBR125C	PTC4	793.167	972.707	1059.3	1148.71	997.577	1142.63
YBR126C	TPS1	11966.4	14913.8	14268.9	13222.2	14971	16470.6
YBR126W-A	MEO1	10.0721	19.1363	0	0	0	0
YBR126W-B	YBR126W-B	0	27.5084	0	0	6.77291	0
YBR127C	VMA2	8988.63	11387.2	11497.3	12925.2	12888.5	13934.8
YBR128C	ATG14	363.268	387.509	355.646	442.295	376.927	383.084
YBR129C	OPY1	966.067	871.907	982.595	1288.02	1070.16	1157.96
YBR130C	SHE3	755.882	1017.42	980.472	1021.35	1174.48	1265.6
YBR131C-A	YBR131C-A	7.72196	0	0	0	0	0
YBR131W	CCZ1	130.123	144.214	139.322	118.101	104.677	109.504
YBR132C	AGP2	745.81	891.88	865.756	325.059	314.209	350.694
YBR133C	HSL7	529.346	684.121	701.771	507.089	508.066	536.114
YBR134W	YBR134W	1.7288	4.92687	2.37216	2.41771	2.42612	3.1311
YBR135W	CKS1	986.468	1112.72	997.817	1388.15	1300.4	1372.63
YBR136W	MEC1	71.5805	86.6706	90.3024	59.4886	57.9114	58.0913
YBR137W	YBR137W	3015.43	2574.78	2572.98	2996.76	2282.92	2379.88
YBR138C	YBR138C	491.999	515.586	526.756	475.161	441.516	479.506
YBR139W	YBR139W	2830.43	3507.24	3549.03	2883.3	3110.48	3263.4
YBR140C	IRA1	273.227	347.924	341.61	263.536	252.26	282.561
YBR141C	BMT2	34.9544	58.5977	46.0817	99.6842	85.6032	74.4795
YBR141W-A	YBR141W-A	115.829	237.26	268.203	283.477	182.869	327.787
YBR142W	MAK5	142.168	188.934	191.79	211.797	200.772	214.663
YBR143C	SUP45	6326.72	6394	6856.7	7537.2	7063.87	7178.63
YBR144C	YBR144C	30.8879	40.8696	21.1913	9.25639	9.28856	23.9753
YBR145W	ADH5	2630.51	3146.27	3046.86	3398.96	3197.43	3863.12
YBR146W	MRPS9	3271.46	3264.33	3215.16	8203.85	6379.64	6798.8
YBR147W	RTC2	886.856	733.557	726.713	1046.1	816.58	834.898
YBR148W	YSW1	27.7231	34.0924	34.9136	43.5506	33.5759	35.7664
YBR149W	ARA1	8418.95	9518.38	9129.78	10020.6	11289.9	10846.7
YBR150C	TBS1	268.047	304.778	352.415	392.911	371.415	349.448
YBR151W	APD1	4766.18	5045.23	4858.3	6429.4	5370.81	6204.84
YBR152W	SPP381	134.077	186.529	161.112	122.045	134.716	183.92
YBR153W	RIB7	630.68	763.947	704.504	915.061	847.913	804.885
YBR154C	RPB5	2141.77	2116.62	2008.76	2197.32	2180.88	2177.48
YBR155W	CNS1	193.849	220.637	242.108	318.099	268.67	276.089
YBR156C	SLI15	237.956	312.155	297.406	260.94	244.639	279.712
YBR157C	ICS2	3331	3105.01	2843.45	2426.01	2059.81	1888.06
YBR158W	AMN1	2993.45	3720.53	4028.28	2013.35	1931.68	2121.49
YBR159W	IFA38	4010.1	4106.34	4017.22	4060.84	3711.55	3894.26
YBR160W	CDC28	1443.41	1729.99	1760.51	1402.08	1318.88	1376.58
YBR161W	CSH1	1015.74	1119.01	1021.91	1279.57	910.624	1230.88
YBR162C	TOS1	6599.74	8502.26	8718.42	5576.47	6028.6	5934.68
YBR162W-A	YSY6	7142.82	5741.75	5509.75	6145.68	5994.64	5594.24
YBR163W	EXO5	552.661	606.123	667.201	466.058	418.857	462.527
YBR164C	ARL1	3802.23	3645.46	3557.03	3639.42	3116.72	3078.35
YBR165W	UBS1	1099.96	941.618	985.625	1511.49	1314.43	1448.87
YBR166C	TYR1	845.325	934.921	915.718	1230.81	1082.23	1134.59
YBR167C	POP7	1426.1	1032.44	1059.57	1249.94	1014.5	928.405
YBR168W	PEX32	648.533	664.985	681.04	596.299	453.883	475.308
YBR169C	SSE2	1626.95	2088.58	2154.1	826.273	770.121	806.489
YBR170C	NPL4	676.635	854.512	859.507	669.137	711.75	771.976
YBR171W	SEC66	1981.97	2119.34	2142.17	2180.17	2421.76	2403.9
YBR172C	SMY2	354.835	489.582	456.429	726.646	612.468	647.188
YBR173C	UMP1	6825.39	5966.18	6419.27	7760.15	8000.94	7909.84
YBR174C	YBR174C	15.4439	15.7191	33.3007	74.0511	86.6932	87.9094
YBR175W	SWD3	555.688	591.256	565.326	572.08	546.291	495.249
YBR176W	ECM31	444.815	454.547	448.877	872.555	691.746	715.812
YBR177C	EHT1	1958.34	2362.56	2499.36	1122.44	1523.37	1233.64
YBR178W	YBR178W	35.2122	21.1264	17.8007	49.244	46.8143	33.5654
YBR179C	FZO1	357.231	437.306	424.074	795.552	670.708	663.172
YBR180W	DTR1	3.63862	1.15218	3.88323	5.08859	0.567364	1.46446
YBR181C	RPS6B	13997.3	13251.4	13105.1	21915.4	23252.2	20633.2
YBR182C	SMP1	62.9008	89.63	79.2921	398.352	496.62	469.583
YBR182C-A	YBR182C-A	57.0237	45.7062	24.4515	39.8737	55.0169	64.5489
YBR183W	YPC1	1936.58	2004.55	2118.8	1757.84	1524.99	1582.98
YBR184W	YBR184W	79.5775	67.406	75.2211	48.8434	37.8456	41.6365
YBR185C	MBA1	1437.28	1257.69	1296.54	2524.44	2116.06	2323.41
YBR186W	PCH2	18.8607	16.359	14.6276	10.8947	12.6587	8.91118
YBR187W	GDT1	2946.44	3626.41	3505.62	3022.99	2881.93	3105.7
YBR188C	NTC20	910.206	952.843	1059.57	709.985	557.972	678.45
YBR189W	RPS9B	50284.2	50714.2	50653.2	37908.2	47565.7	48306
YBR190W	YBR190W	0	0	0	3.11513	0	0
YBR191W	RPL21A	49144.8	41500.4	42748.6	27912	34446.4	33349.1
YBR191W-A	YBR191W-A	0	0	0	0	0	0
YBR192W	RIM2	550.343	619.157	560.897	855.359	709.543	838.026
YBR193C	MED8	838.729	1005.04	991.924	801.256	815.652	895.328
YBR194W	AIM4	874.325	814.603	869.015	1442.21	1360.7	1279.01
YBR195C	MSI1	309.426	397.213	349.431	356.907	305.886	317.404
YBR196C	PGI1	25173.2	30459.7	29682.7	21465.2	20963.9	22559.9
YBR196C-A	YBR196C-A	106.563	204.662	114.433	291.576	214.566	243.349
YBR196C-B	YBR196C-B	324.322	301.806	290.624	453.563	315.811	407.58
YBR197C	YBR197C	496.26	666.258	624.075	222.918	277.379	230.955
YBR198C	TAF5	504.779	659.788	646.084	376.685	360.092	464.728
YBR199W	KTR4	4283.95	5050.18	4817.27	5431.61	4854.82	4899.47
YBR200W	BEM1	635.803	822.261	796.978	719.55	590.127	637.713
YBR200W-A	YBR200W-A	4.21198	6.00183	0	0	0	0
YBR201C-A	YBR201C-A	2578.91	2281.58	1851.12	4183.07	2514.74	3196.12
YBR201W	DER1	1752.74	1522.82	1442.41	2131.81	1786.51	1927.64
YBR202W	MCM7	618.305	817.057	840.514	709.602	713.605	767.224
YBR203W	COS111	658.913	735.5	807.905	1041.62	1078.28	1043.25
YBR204C	LDH1	1249.48	1366.93	1369.55	1525.95	1525.2	1524.28
YBR205W	KTR3	1259.54	1562.48	1610.54	1171.9	1255.45	1184.11
YBR206W	YBR206W	102.96	158.937	79.4675	92.9925	117.397	116.547
YBR207W	FTH1	1071.3	1328.19	1281.71	1395.31	1225.75	1308.22
YBR208C	DUR1,2	1516	1926.13	1766.64	758.056	701.904	866.787
YBR209W	YBR209W	0	0	0	3.05636	0	0
YBR210W	ERV15	2530.43	1915.97	2013.92	1060.28	893.456	985.838
YBR211C	AME1	985.798	961.862	941.873	1047.68	875.268	845.591
YBR212W	NGR1	1055.37	1272.33	1382	1225.61	1283.49	1254.34
YBR213W	MET8	125.517	159.649	180.319	69.5071	53.1981	102.222
YBR214W	SDS24	4143.54	5167.82	5398.37	2598.54	3247.92	4112.24
YBR215W	HPC2	281.987	356.466	357.984	312.588	286.669	310.99
YBR216C	YBP1	684.681	764.855	744.051	902.807	733.521	840.379
YBR217W	ATG12	1112.46	843.786	778.526	1250.85	1015.28	915.421
YBR218C	PYC2	1551.39	2140.48	2059.29	677.849	897.396	1083.56
YBR219C	YBR219C	0	0	2.48336	0	0	0
YBR220C	YBR220C	363.799	479.558	428.359	280.084	309.453	284.947
YBR221C	PDB1	8780.94	10771.9	10801.5	8540.72	8790.98	9086.44
YBR221W-A	YBR221W-A	6.61883	9.43144	9.082	37.0256	37.1542	0
YBR222C	PCS60	1484.92	1890.19	1820.74	1123.19	1174.3	1181.58
YBR223C	TDP1	374.055	437.308	513.841	382.23	335.24	375.686
YBR223W-A	YBR223W-A	5.79147	0	0	8.09934	16.255	0
YBR224W	YBR224W	5.38742	3.83838	3.69616	0	1.89011	2.43935
YBR225W	YBR225W	362.787	461.628	494.268	290.174	293.708	287.783
YBR226C	YBR226C	0	2.40949	0	0	0	0
YBR227C	MCX1	436.195	506.872	507.006	394.862	380.635	454.196
YBR228W	SLX1	355.463	389.627	351.22	313.352	272.871	283.38
YBR229C	ROT2	698.615	893.518	879.385	730.043	647.136	715.682
YBR230C	OM14	10308	10443.4	10631	6028.31	6427.34	6476.88
YBR230W-A	YBR230W-A	1054.57	1167.67	1043.75	1523.16	1082.05	1127.2
YBR231C	SWC5	317.769	339.873	409.885	399.639	457.706	444.411
YBR232C	YBR232C	11.5829	22.0067	15.8935	8.09934	8.12749	3.4964
YBR233W	PBP2	402.325	512.692	463.752	543.869	582.667	528.007
YBR233W-A	DAD3	2597.02	1786.02	1632.85	2659.99	2025.88	2424.66
YBR234C	ARC40	2885.21	3457.91	3438.77	2665	2702.97	2786.58
YBR235W	VHC1	368.67	439.349	422.22	261.549	245.637	285.95
YBR236C	ABD1	890.058	941.957	952.882	1037.16	866.684	867.939
YBR237W	PRP5	307.698	369.713	371.721	352.941	307.888	296.659
YBR238C	YBR238C	242.735	349.943	324.818	616.524	472.993	600.693
YBR239C	ERT1	155.605	220.482	239.302	253.678	225.116	247.783
YBR240C	THI2	55.9885	68.0695	61.3186	107.752	94.4303	111.637
YBR241C	YBR241C	724.822	883.643	822.301	961.983	776.516	761.057
YBR242W	YBR242W	788.028	740.309	575.89	1442.29	1002.5	1109.48
YBR243C	ALG7	783.203	977.803	889.894	857.917	783.425	848.48
YBR244W	GPX2	992.012	763.484	1283.18	409.439	404.879	435.012
YBR245C	ISW1	300.952	409.266	404.229	389.629	446.509	429.222
YBR246W	RRT2	995.894	1288.07	1341.94	1994.78	2080.47	1973.48
YBR247C	ENP1	124.445	172.553	151.054	372.168	341.892	309.475
YBR248C	HIS7	894.379	1208.18	1249.06	536.636	599.641	575.104
YBR249C	ARO4	7480.52	9056.86	9132.55	16575.1	16302.3	18203.1
YBR250W	SPO23	32.2731	28.3483	33.3642	32.1501	21.7147	23.2204
YBR251W	MRPS5	859.695	945.288	898.911	1462.09	1139.96	1360.87
YBR252W	DUT1	2073.97	2022.98	1965.21	3331.68	3103.82	3084.39
YBR253W	SRB6	2593.82	2132.12	2006.23	2586.48	2302.35	2417.67
YBR254C	TRS20	1080.64	1014.68	845.245	1168.88	964.216	1094.21
YBR255C-A	RCF3	1684.79	1328.59	1476.39	1084.37	1015.6	1158.15
YBR255W	MTC4	328.322	355.749	344.397	278.291	238.095	268.644
YBR256C	RIB5	4749.49	4160.1	4016.6	4020.53	3586.98	3983.26
YBR257W	POP4	546.88	385.51	409.825	631.749	448.173	507.977
YBR258C	SHG1	599.397	551.707	493.476	736.304	502.427	622.017
YBR259W	YBR259W	243.763	268.297	277.732	304.225	236.865	255.76
YBR260C	RGD1	519.583	628.527	676.725	880.606	802.27	798.248
YBR261C	TAE1	910.728	1086.64	1223.73	812.02	1018.55	1138.06
YBR262C	MIC12	2011.32	2085.5	2177.56	3945.21	3132.5	3411.44
YBR263W	SHM1	2442.56	3114.11	3184.53	2343.04	3036.47	2626.79
YBR264C	YPT10	806.173	934.185	853.481	646.328	515.283	568.514
YBR265W	TSC10	1521.3	1877.77	1828.99	1853.01	1754.12	1735.78
YBR266C	SLM6	3.06833	2.1861	0	4.29104	4.30596	0
YBR267W	REI1	64.6763	98.8626	111.335	356.864	269.816	296.04
YBR268W	MRPL37	2517.65	2254.65	2429.01	3417.01	3389.01	3487.16
YBR269C	SDH8	3674.88	3802.09	4253.51	3165.15	2982.03	2641.16
YBR270C	BIT2	161.228	192.861	200.852	230.223	178.626	176.741
YBR271W	EFM2	129.067	198.846	192.236	155.045	144.747	123.872
YBR272C	HSM3	698.348	718.535	704.468	1002.23	930.015	887.983
YBR273C	UBX7	931.407	1155.73	1126	1533.87	1486.38	1535.21
YBR274W	CHK1	478.235	557.67	529.181	579.839	474.104	509.362
YBR275C	RIF1	114.44	138.618	129.834	120.666	117.863	137.886
YBR276C	PPS1	614.125	710.043	690.029	484.758	429.711	468.898
YBR277C	YBR277C	10.3728	4.92687	11.8608	9.67086	9.70447	9.39331
YBR278W	DPB3	561.945	529.468	613.709	556.529	469.946	523.421
YBR279W	PAF1	985.849	1136.11	1268.63	1382.34	1391.51	1482.6
YBR280C	SAF1	545.016	700.558	653.178	375.261	366.374	402.469
YBR281C	DUG2	616.703	695.126	676.242	388.842	354.688	394.747
YBR282W	MRPL27	1304.85	1268.75	1535.29	2124.56	1530.4	1823.84
YBR283C	SSH1	3781.56	4620.06	4943.49	3795.31	3932.98	3911.12
YBR284W	YBR284W	127.732	128.235	137.027	157.521	143.402	130.392
YBR285W	YBR285W	2567.42	1939.63	2034.37	2725.85	1943.87	2005.24
YBR286W	APE3	14082.1	18631.7	18265.7	19198.2	17282.9	18004.8
YBR287W	YBR287W	3387.74	3597.17	4025.36	2812.82	2606.87	2604.65
YBR288C	APM3	813.199	865.491	870.202	967.905	908.13	929.291
YBR289W	SNF5	219.386	247.393	265.242	214.91	230.727	226.919
YBR290W	BSD2	1250.38	1104.09	1222.12	1512.21	1222.66	1331.67
YBR291C	CTP1	322.006	305.893	313.632	329.373	273.084	282.509
YBR292C	YBR292C	93.4108	82.5251	89.7213	128.022	99.6273	148.879
YBR293W	VBA2	555.006	562.213	577.519	579.06	439.398	486.699
YBR294W	SUL1	15.6235	12.6666	12.9366	20.3425	20.7913	17.5633
YBR295W	PCA1	116.496	139.96	139.999	190.338	182.451	192.029
YBR296C	PHO89	555.176	707.276	845.81	7.88806	3.39234	6.56715
YBR296C-A	YBR296C-A	52.1232	24.7575	31.787	24.298	40.6375	0
YBR297W	MAL33	745.359	715.101	758.415	486.306	383.326	439.249
YBR298C	MAL31	1013.27	1230.77	1318.51	626.876	608.439	720.429
YBR298C-A	YBR298C-A	9.39158	0	0	0	0	0
YBR299W	MAL32	87.5156	91.9767	96.7194	106.884	97.8078	105.43
YBR300C	YBR300C	13.9554	19.8856	17.2339	0	0	2.52752
YBR301W	PAU24	38.2907	27.281	26.2702	37.4846	21.4942	31.2075
YBR302C	COS2	51.8184	46.0403	47.6805	0	0.855525	0
YCL001W	RER1	3696.74	3025.05	3096.29	3094.03	2647.24	2741.62
YCL001W-A	YCL001W-A	37.607	34.2962	33.0254	35.7633	6.33311	5.44893
YCL001W-B	YCL001W-B	70.8604	54.3695	33.6568	34.3031	22.9482	14.8083
YCL002C	YCL002C	1161.8	1042.82	980.099	1137.59	980.225	1079.12
YCL004W	PGS1	377.666	469.856	522.476	512.648	494.5	505.571
YCL005W	LDB16	692.272	777.085	881.873	763.923	710.918	770.568
YCL005W-A	VMA9	8640.25	8627.22	8157.23	8147.5	8540.46	8895.97
YCL007C	YCL007C	33.5994	20.1588	16.9854	19.7847	17.3717	16.014
YCL008C	STP22	500.527	620.863	592.918	175.416	226.559	351.089
YCL009C	ILV6	4293.16	6204.83	6971.6	1341.88	2528.44	2825.99
YCL010C	SGF29	926.636	1142.66	1062.42	740.155	683.96	802.02
YCL011C	GBP2	2764.21	3418.24	3241.08	2133.08	2030.35	2238.02
YCL012C	YCL012C	1089.65	890.049	1045.44	1591.07	1269.09	1103.31
YCL014W	BUD3	114.91	144.784	142.915	89.2561	96.1199	106.622
YCL016C	DCC1	423.796	404.611	399.632	522.099	523.061	510.97
YCL017C	NFS1	843.369	1065.2	1074.89	1073.41	957.673	930.969
YCL018W	LEU2	0	0	0	15.0892	0	0
YCL019W	YCL019W	0	0	0.179452	32.9217	31.3843	40.0303
YCL020W	YCL020W	0	0	0	0	0	0
YCL021W-A	YCL021W-A	347.488	455.853	496.987	9230.68	8591.92	9083.98
YCL022C	YCL022C	2.69371	1.91919	0	0	0	0
YCL023C	YCL023C	0	2.84569	5.48052	5.58575	5.60517	7.23393
YCL024W	KCC4	124.533	143.743	138.417	187.892	185.726	170.98
YCL025C	AGP1	5571.51	6965.43	7354.63	2650.55	3314.07	3000.51
YCL026C-A	FRM2	8.35883	8.50775	14.7465	10.0198	16.7577	10.8136
YCL026C-B	HBN1	342.712	456.015	412.903	177.017	175.956	125.438
YCL027W	FUS1	970.89	1149.24	1311.14	167.986	192.652	144.763
YCL028W	RNQ1	1389.38	1614.73	1628.5	1261.58	1346.04	1270.07
YCL029C	BIK1	445.983	517.981	529.062	582.565	577.218	641.244
YCL030C	HIS4	2924.98	3795.74	3908.21	808.719	1116.72	1050.49
YCL031C	RRP7	1340.2	1375.79	1166.95	1799.25	1423.67	1678.27
YCL032W	STE50	895.258	1073.06	1083.69	1486.36	1347.24	1523.5
YCL033C	MXR2	2045.18	1943.49	2040.76	2348.33	1777.47	1886.81
YCL034W	LSB5	1812.81	2296.76	2297.62	1997.69	1940.52	2120.29
YCL035C	GRX1	24958.6	13807.7	18396.4	25736.9	19028.6	20649.5
YCL036W	GFD2	31.0513	52.9791	42.6069	249.694	106.073	180.555
YCL037C	SRO9	17.0416	36.4249	30.6909	41.707	33.631	37.6164
YCL038C	ATG22	663.884	786.875	722.268	867.809	607.18	691.613
YCL039W	GID7	531.325	665.954	660.88	207.586	252.323	282.899
YCL040W	GLK1	28937.9	36639.2	35112.9	30163.8	29325.2	34089.7
YCL041C	YCL041C	5.61597	20.0061	15.4119	1.96348	1.9703	0
YCL042W	YCL042W	84.9416	112.784	140.393	40.4967	43.3466	55.9424
YCL043C	PDI1	10029.1	12763.5	14828.7	12695.1	16656.5	15367.6
YCL044C	MGR1	402.909	540.954	599.238	334.825	418.43	437.635
YCL045C	EMC1	1780.21	2275.57	2382.56	1805.91	1906.6	1996.39
YCL046W	YCL046W	0	9.16946	2.94324	5.99951	6.02036	0
YCL047C	POF1	796.942	741.77	743.742	958.162	820.908	912.034
YCL048W	SPS22	9.9853	16.3627	15.7565	13.9644	11.2103	12.6594
YCL048W-A	YCL048W-A	75.2891	94.9039	63.574	194.384	65.0199	36.7122
YCL049C	YCL049C	950.32	1094.71	1151.64	2708.75	2653.77	2840.46
YCL050C	APA1	8423.17	9610.85	9999.08	7137.48	9057.36	8287.12
YCL051W	LRE1	796.526	994.258	1121.8	1096.19	1084.41	1112.14
YCL052C	PBN1	1981.04	2150.01	2254.82	3078.92	2640.56	2853.46
YCL054W	SPB1	52.2746	77.6246	77.7686	177.378	112.742	127.066
YCL054W-A	RDT1	0	0	0	726.148	482.044	578.714
YCL055W	KAR4	1933.25	1958.99	2043.45	1622.76	1660.33	1416.04
YCL056C	PEX34	1056.04	901.516	852.768	898.189	721.945	737.861
YCL057C-A	MIC10	2588.43	3075.32	3746.32	3606.69	4252.83	4979.16
YCL057W	PRD1	1553.06	1887.08	2024.02	1185.93	1224.71	1295.19
YCL058C	FYV5	12.1129	8.63008	20.7758	14.8223	0	0
YCL058W-A	ADF1	46.7382	40.5387	41.825	82.4144	99.8113	69.928
YCL059C	KRR1	1107.87	1121.51	1280.5	973.965	1290.14	1036.35
YCL061C	MRC1	157.114	178.14	167.193	191.372	166.551	173.641
YCL063W	VAC17	399.393	448.438	523.286	495.894	496.084	584.822
YCL064C	CHA1	2142.68	2987.36	2709.38	3318.71	1812.81	2053.67
YCL065W	YCL065W	0	0	0	0	0	0
YCL066W	HMLALPHA1	0	0	0	0	0	0
YCL067C	HMLALPHA2	0	0	0	0	0	0
YCL068C	YCL068C	0	0	0	0	0	0
YCL069W	VBA3	0	0	0	5.6466	4.95795	2.74227
YCL073C	GEX1	0	0	0	1.05186	2.11104	0.681117
YCL074W	YCL074W	0	1.06829	1.02871	135.251	148.346	150.719
YCL075W	YCL075W	1.57591	2.24558	2.16238	59.5054	117.213	79.9177
YCL076W	YCL076W	0	2.6621	0	1.30635	5.24354	8.45903
YCR001W	YCR001W	2.20628	9.43144	0	3.08546	6.19237	0
YCR002C	CDC10	3091.18	3258.08	3222	2707.14	2674.27	3120.13
YCR003W	MRPL32	1719.82	1311.43	1392.41	3028.45	2286.3	2439.88
YCR004C	YCP4	6747.07	7811.94	7422.52	8902.75	7406.5	7807.68
YCR005C	CIT2	1736.69	2050.06	1763.11	5089.41	3854.65	3574.06
YCR006C	YCR006C	206.734	202.657	245.444	266.561	261.314	260.238
YCR007C	YCR007C	213.319	204.937	202.642	342.872	238.406	263.978
YCR008W	SAT4	768.233	934.01	933.085	993.913	900.483	1010.71
YCR009C	RVS161	8264.82	8492.02	8036.37	7955.63	7837.83	7897.65
YCR010C	ADY2	126.434	118.557	111.926	98.1047	61.8147	51.7073
YCR011C	ADP1	1473.79	1718.72	1695	1196.54	1080.26	1164.4
YCR012W	PGK1	135075	170549	169080	153975	158857	158905
YCR013C	YCR013C	308.879	458.473	275.193	332.973	413.9	388.489
YCR014C	POL4	166.095	175.525	160.298	230.616	185.692	211.583
YCR015C	CTO1	488.815	420.411	427.825	528.75	438.578	511.926
YCR016W	YCR016W	221.31	180.364	266.53	436.418	292.701	328.734
YCR017C	CWH43	1343.57	1643.93	1531.71	814.009	790.258	959.64
YCR018C	SRD1	876.547	822.278	844.789	48.1583	49.79	58.5883
YCR018C-A	YCR018C-A	57.2334	89.3213	82.2722	34.3031	22.9482	14.8083
YCR019W	MAK32	416.859	449.807	423.535	433.448	378.687	420.72
YCR020C	PET18	210.209	189.502	157.463	211.483	144.489	188.417
YCR020C-A	MAK31	2548.25	1965.77	1864.36	1918.36	1866.58	1965.84
YCR020W-B	HTL1	445.723	325.922	309.823	565.929	502.053	483.3
YCR021C	HSP30	1715.53	2069.82	2454.18	1210.28	2706.23	1514.48
YCR022C	YCR022C	46.3318	48.7975	49.7536	30.9888	19.7887	43.781
YCR023C	YCR023C	871.749	991.38	971.789	798.288	801.594	796.63
YCR024C	SLM5	272.07	325.414	341.081	536.232	453.689	483.397
YCR024C-A	PMP1	60169.2	48363.8	48230.9	72254	67644.5	59148.8
YCR024C-B	YCR024C-B	6697.28	6071.62	6446.69	12904.3	11765.7	11092.6
YCR025C	YCR025C	11.8366	21.6854	34.8033	18.9182	26.1029	24.5003
YCR026C	NPP1	469.865	589.56	549.748	522.369	476.492	544.93
YCR027C	RHB1	956.42	908.562	1003.56	1019.75	871.577	871.103
YCR028C	FEN2	456.093	547.594	525.446	471.12	418.891	393.396
YCR028C-A	RIM1	14575.8	9211.26	9772.16	12468.2	9255.78	11436.3
YCR030C	SYP1	1061.75	1334.8	1316.37	954.439	1208.58	1200.42
YCR031C	RPS14A	56437.5	58226.9	56189.3	38815.8	51141.9	46000.4
YCR032W	BPH1	140.62	163.68	159.521	130.307	100.469	114.375
YCR033W	SNT1	298.306	383.638	376.418	373.085	368.552	385.031
YCR034W	ELO2	2182.12	2712.9	2760.35	2990.24	3024.92	2832.08
YCR035C	RRP43	804.648	925.117	942.343	1310.66	1144.84	1240.65
YCR036W	RBK1	1555.03	1627.77	1638.84	1306.56	1094.05	1130.57
YCR037C	PHO87	385.847	480.861	478.525	512.257	442.614	466.338
YCR038C	BUD5	233.46	249.501	263.491	190.958	186.06	190.535
YCR038W-A	YCR038W-A	49.6412	86.4549	68.115	38.5683	23.2214	19.9794
YCR039C	MATALPHA2	0	0	0	0	0	0
YCR040W	MATALPHA1	0	0	0	0	0	0
YCR041W	YCR041W	48.0014	47.5821	40.0917	8.75605	11.7153	7.55978
YCR042C	TAF2	261.603	316.268	291.004	224.113	187.025	201.142
YCR043C	YCR043C	2615.21	2112.13	2235.02	2222.26	1960.76	1871.67
YCR044C	PER1	1405.48	1536.17	1412.66	1206.3	1106.97	1234.09
YCR045C	RRT12	12.713	8.05123	9.69116	21.0715	15.8585	21.3195
YCR045W-A	YCR045W-A	455.398	592.488	521.633	395.968	389.008	365.777
YCR046C	IMG1	2172.14	2495.17	2664.5	4459.4	4622.15	3993.3
YCR047C	BUD23	216.551	246.379	234.947	408.489	267.383	352.68
YCR047W-A	YCR047W-A	20.1443	47.8407	32.2477	23.4764	18.8464	6.08069
YCR048W	ARE1	867.489	1023.8	871.411	883.372	751.294	846.003
YCR049C	YCR049C	10.8833	15.5081	19.2002	10.8716	6.54563	5.63178
YCR050C	YCR050C	2.24912	3.20486	3.08612	6.29075	3.15631	8.14695
YCR051W	YCR051W	1252.83	1459.55	1566.54	1021.32	1158.99	1059.27
YCR052W	RSC6	806.02	1117.16	1037.67	517.421	625.347	658.826
YCR053W	THR4	4942.21	6306.52	6701.81	3848.05	4931.41	4560.66
YCR054C	CTR86	154.439	155.686	145.972	157.391	126.812	142.088
YCR057C	PWP2	130.12	172.91	145.518	214.931	182.605	216.141
YCR059C	YIH1	1121.62	1282.17	1383.16	1180.82	1552.7	1278.14
YCR060W	TAH1	1197.59	1173.04	1018.89	746.297	775.014	749.228
YCR061W	YCR061W	407.602	515.521	497.929	191.719	267.487	225.717
YCR063W	BUD31	115.829	156.693	156.923	92.271	117.283	92.9422
YCR064C	YCR064C	45.6554	38.5519	18.5617	28.3773	16.6109	12.2502
YCR065W	HCM1	694.157	825.544	859.655	467.898	540.298	425.509
YCR066W	RAD18	214.569	289.514	283.347	351.193	363.072	355.085
YCR067C	SED4	645.211	819.677	855.505	696.878	718.513	807.648
YCR068W	ATG15	462.428	584.17	627.198	404.812	428.682	439.701
YCR069W	CPR4	3495.94	4703.16	4579.72	4205.57	4010.24	4658.65
YCR071C	IMG2	947.122	1003.78	968.746	2962.05	2235.89	2254.82
YCR072C	RSA4	52.9763	91.4814	65.9149	181.45	157.51	147.174
YCR073C	SSK22	130.786	169.263	162.276	113.342	89.5732	111.507
YCR073W-A	SOL2	1260.93	1520.97	1615.5	1180.04	1388.88	1331.73
YCR075C	ERS1	1114.8	1134.48	1120.46	1320.72	1188.3	1144.57
YCR075W-A	EGO2	1627.71	1350.81	1309.12	1628.39	1433.01	1402.24
YCR076C	FUB1	749.43	799.606	795.308	855.755	753.817	817.405
YCR077C	PAT1	1076.62	1438.86	1365.6	422.751	546.184	678.047
YCR079W	PTC6	604.509	756.325	705.341	466.581	402.889	476.394
YCR081C-A	YCR081C-A	23.4591	4.17849	8.04734	8.20187	8.23037	21.2439
YCR081W	SRB8	130.592	174.297	176.52	158.811	140.467	157.779
YCR082W	AHC2	5931.55	4480.67	4989.82	4952.53	4180.93	4416.85
YCR083W	TRX3	2463.19	2550.54	2433.69	5044.37	4152.64	4058.01
YCR084C	TUP1	1075.56	1643.57	1640.99	632.52	812.294	923.754
YCR085W	YCR085W	0	2.79746	8.08144	8.23662	13.7754	7.11132
YCR086W	CSM1	309.283	361.21	321.198	337.543	345.525	351.47
YCR087C-A	YCR087C-A	582.156	585.178	592.394	673.192	667.088	504.026
YCR087W	YCR087W	14.8154	17.2727	16.6327	9.41784	9.45057	14.6361
YCR088W	ABP1	1666.15	1975.59	2182.74	1119.43	1393.6	1509.17
YCR089W	FIG2	164.895	193.345	228.037	51.3126	68.8565	85.4772
YCR090C	YCR090C	3084.99	2090.64	2105.24	2158.05	1804.92	1964.86
YCR091W	KIN82	657.706	824.107	786.519	755.34	688.075	715.186
YCR092C	MSH3	164.139	217.044	203.075	140.208	146.438	165.521
YCR093W	CDC39	335.021	422.291	395.943	297.859	341.131	351.331
YCR094W	CDC50	527.733	623.149	681.15	633.071	622.831	565.132
YCR095C	OCA4	524.583	493.787	512.27	634.56	477.35	554.8
YCR095W-A	YCR095W-A	240.401	224.219	287.882	103.916	147.215	134.578
YCR096C	HMRA2	0	0	0	0	0	0
YCR097W	HMRA1	0	0	0	619.887	501.729	475.73
YCR097W-A	YCR097W-A	0	0	0	47.322	54.7921	18.857
YCR098C	GIT1	176.311	201.622	187.415	63.0469	53.8701	62.248
YCR099C	YCR099C	335.608	359.725	323.983	224.29	177.138	190.957
YCR100C	YCR100C	249.929	336.349	343.941	181.916	149.73	178.68
YCR101C	YCR101C	226.595	288.613	279.656	177.035	99.484	153.612
YCR102C	YCR102C	124.305	127.925	146.444	289.733	225.543	250.149
YCR102W-A	YCR102W-A	49.1398	40.0122	57.7945	166.896	128.07	171.641
YCR104W	PAU3	83.3972	110.914	150.035	235.853	150.846	221.532
YCR105W	ADH7	41.5962	47.4178	37.758	246.113	194.88	205.148
YCR106W	RDS1	101.507	124.432	132.032	89.0636	85.8606	85.1224
YCR107W	AAD3	250.752	293.826	334.462	257.221	197.382	212.089
YCR108C	YCR108C	0	0	0	10.1242	5.07968	0
YDL001W	RMD1	538.029	495.534	522.9	910.284	732.417	817.719
YDL002C	NHP10	1437.65	1519.43	1431.97	2771.25	2347.41	2367.27
YDL003W	MCD1	550.752	638.66	557.814	728.512	588.276	734.799
YDL004W	ATP16	12269.3	11451	10872.7	16997.6	15227.2	15620.4
YDL005C	MED2	1146.5	1235.58	1261.18	1930.34	1458.43	1799.67
YDL006W	PTC1	1144.33	1034.78	1042.66	1841.6	1499.84	1526.51
YDL007C-A	YDL007C-A	2.69371	7.67676	0	11.3014	0	9.75739
YDL007W	RPT2	4061.44	4583.73	4704.91	5938.04	5531.89	5938.13
YDL008W	APC11	1733.26	1360.17	1386.37	1906.76	1558.91	1589.81
YDL009C	YDL009C	23.5949	15.2824	17.6594	53.9956	27.0916	42.7338
YDL010W	GRX6	1429.89	1303.33	1341.36	1424.37	1244.35	1177.32
YDL011C	YDL011C	17.1599	6.11297	5.88648	2.99976	3.01018	11.6547
YDL012C	YDL012C	1776.05	1995.89	2007.29	1124.91	1336.52	1550.07
YDL013W	SLX5	421.47	487.165	435.277	587.333	540.085	583.335
YDL014W	NOP1	2779.2	3884.72	4567.44	2911.81	3849.66	3668.66
YDL015C	TSC13	5928.53	5518.3	5478.4	7270.14	6198.85	6602.46
YDL016C	YDL016C	1282.15	1297.52	1136.15	1542.88	1361.56	1387.48
YDL017W	CDC7	211.138	278.116	240.28	198.976	198.388	205.654
YDL018C	ERP3	2042.9	1632.98	1406.5	2418.33	2146.23	2094.13
YDL019C	OSH2	831.735	1029.38	946.183	1101.11	1004.67	1174.07
YDL020C	RPN4	1891.59	2186.61	2372.07	3191.02	2498.13	2989.03
YDL021W	GPM2	1102.61	1070.71	864.973	2034.18	1430.65	1781.82
YDL022C-A	YDL022C-A	0	0	3.82976	0	0	0
YDL022W	GPD1	8540.65	10850.4	10471.1	12292.8	13775.3	13309.5
YDL023C	YDL023C	64.9511	64.7861	35.649	54.5003	30.3831	70.5815
YDL024C	DIA3	47.9124	66.1609	62.354	44.2096	30.4998	31.311
YDL025C	RTK1	1002.74	1304.46	1392.79	1287.55	1256.95	1337.08
YDL025W-A	YDL025W-A	19.8565	18.8629	18.164	18.5128	9.28856	23.9753
YDL026W	YDL026W	55.6872	50.7847	42.7902	68.5329	50.0153	72.6175
YDL027C	MRX9	1567.14	1584.64	1578.02	1516.75	1350.59	1517.82
YDL028C	MPS1	337.949	426.326	440.447	533.604	485.312	550.1
YDL029W	ARP2	5711.69	6886.64	6888.53	7427.43	6899.24	7193.66
YDL030W	PRP9	193.267	223.175	238.851	294.688	255.916	265.489
YDL031W	DBP10	132.343	167.039	174.892	307.385	231.095	259.492
YDL032W	YDL032W	2.22749	15.8702	6.11288	6.23026	6.25192	12.1029
YDL033C	SLM3	142.986	183.214	173.384	309.248	301.767	313.17
YDL034W	YDL034W	0	0	2.76409	2.81716	11.3078	0
YDL035C	GPR1	530.504	597.75	577.254	430.73	407.219	428.727
YDL036C	PUS9	264.181	295.166	308.258	573.776	516.087	483.908
YDL037C	BSC1	179.553	278.93	373.908	108.319	179.842	131.354
YDL039C	PRM7	340.363	487.359	642.561	259.086	362.307	330.732
YDL040C	NAT1	1006.02	1312.29	1382.64	1471.71	1415.99	1567.37
YDL041W	YDL041W	15.7057	2.79746	13.4691	16.4732	5.51016	7.11132
YDL042C	SIR2	171.584	215.181	213.419	208.885	175.542	200.468
YDL043C	PRP11	536.199	550.168	528.593	780.206	596.625	645.852
YDL044C	MTF2	257.924	281.446	263.09	606.073	535.935	543.25
YDL045C	FAD1	1295.63	1497.82	1565.54	2121.13	1906.12	2148.41
YDL045W-A	MRP10	3257.7	2774.91	2817.78	3789.82	3891.04	4020.86
YDL046W	NPC2	9829.53	11079.2	11889.1	12551.2	13613.1	12524.3
YDL047W	SIT4	1398.12	1742.55	1823.68	2223.17	2268.4	2373.52
YDL048C	STP4	675.632	969.46	949.078	1354.62	1618.21	1588.55
YDL049C	KNH1	321.222	327.646	337.958	693.713	540.221	547.466
YDL050C	YDL050C	11.2093	10.6484	5.12693	20.9015	26.2177	10.1508
YDL051W	LHP1	2987.22	2826.19	3382.55	3858.34	4382.96	3677.3
YDL052C	SLC1	1553.79	1841.61	2029.56	2252.9	2348.42	2514.65
YDL053C	PBP4	1913.05	2392.34	2558.34	3217.09	3214.29	3119.69
YDL054C	MCH1	682.133	830.335	824.373	816.919	877.836	872.736
YDL055C	PSA1	30380.6	34402.5	36074.7	51598.6	49406.2	48414.9
YDL056W	MBP1	286.657	360.973	330.066	412.154	380.063	438.182
YDL057W	YDL057W	246.446	296.99	276.325	298.371	262.847	279.287
YDL058W	USO1	108.004	127.912	108.264	214.354	191.139	194.908
YDL059C	RAD59	423.577	465.456	484.12	569.326	379.51	437.123
YDL060W	TSR1	132.125	168.188	162.762	282.912	236.099	258.973
YDL061C	RPS29B	28782.6	25626.2	27119.3	20438.8	26338.8	25078.4
YDL062W	YDL062W	8.157	9.29861	11.1926	34.2226	18.3155	35.4564
YDL063C	SYO1	62.298	82.3922	81.387	230.59	188.464	214.851
YDL064W	UBC9	2353.24	2469.49	2311.6	2563.08	2576.11	2655.49
YDL065C	PEX19	959.054	968.167	935.075	1312.9	1127.9	1212.22
YDL066W	IDP1	3036.95	4015.07	4313.84	4661.75	4908.32	5493.5
YDL067C	COX9	5401.51	6563.5	6124.29	7796.97	7786.14	7321.46
YDL068W	YDL068W	71.6037	36.011	26.0075	23.5617	41.3763	41.9568
YDL069C	CBS1	939.729	706.128	776.708	1225.47	1010.64	1010.61
YDL070W	BDF2	800.474	987.719	1131.7	959.246	982.422	1009.85
YDL071C	YDL071C	14.8262	21.1264	25.4296	44.0604	46.8143	33.5654
YDL072C	YET3	12756	12752.6	13394.2	14759.9	13568.1	13508.4
YDL073W	AHK1	352.074	434.325	411.133	586.771	496.396	529.891
YDL074C	BRE1	721.745	720.476	739.58	1205.31	1092.63	1191.67
YDL075W	RPL31A	39438.9	38178.7	35632.1	36123.1	40660.3	34117.5
YDL076C	RXT3	1500.68	1795.97	1613.06	1865.87	1756.64	2036.68
YDL077C	VAM6	282.624	345.505	330.282	446.775	409.316	425.162
YDL078C	MDH3	4063.46	3809.59	4220.09	5666.72	4873.66	4989.69
YDL079C	MRK1	2450.42	2399.48	2443.55	3375.26	3131.19	3477.73
YDL080C	THI3	336.475	451.318	385.092	333.534	301.117	345.972
YDL081C	RPP1A	44491.5	44384.6	46091.1	55681.1	61522.8	53355.7
YDL082W	RPL13A	16631.9	18789.3	19990.8	22234.3	30183.9	26627.9
YDL083C	RPS16B	45770.3	40299.8	39442.4	46602.7	48435.3	47070.3
YDL084W	SUB2	10404.4	11141.4	11489.5	14906.4	14626.6	14150.8
YDL085C-A	YDL085C-A	2242.73	1545.25	1515.64	2460.32	2030.69	2389.71
YDL085W	NDE2	165.471	188.629	192.119	633.707	359.039	382.683
YDL086C-A	YDL086C-A	126.214	120.657	107.418	71.4977	87.4406	78.1264
YDL086W	YDL086W	1916.68	2456.48	2539.48	4098.15	6091.47	4390.15
YDL087C	LUC7	488.959	568.227	584.784	495.853	598.084	592.519
YDL088C	ASM4	825.476	990.926	968.632	1650.49	1368.61	1552.16
YDL089W	NUR1	1028.37	1163.18	1124.67	1051.41	977.98	1022.53
YDL090C	RAM1	867.648	952.86	927.121	1217.15	1309.43	1251.9
YDL091C	UBX3	648.238	704.359	683.839	1042.97	1053.72	1081.12
YDL092W	SRP14	3323.6	2818.21	2947.32	5084.4	4456.3	4538.18
YDL093W	PMT5	489.161	577.232	505.857	659.705	452.693	627.66
YDL094C	YDL094C	19.0778	19.4177	14.9586	15.2458	17.2112	27.1485
YDL095W	PMT1	1359.65	1764.71	1610.33	1222.62	1327.82	1600.82
YDL096C	OPI6	4.25062	27.256	11.665	17.8334	11.9303	11.5477
YDL097C	RPN6	3783.76	4572.08	5200.64	7170.62	8014.64	7365.1
YDL098C	SNU23	514.402	416.435	425.457	583.153	535.164	522.846
YDL099W	BUG1	972.019	1076.21	1029.82	1334.73	1310.85	1407.15
YDL100C	GET3	5523.92	6411.39	6473.8	8897.87	9550.6	9118.21
YDL101C	DUN1	542.19	585.061	606.674	936.624	834.886	876.685
YDL102W	POL3	236.722	278.391	277.34	463.831	387.573	417.657
YDL103C	QRI1	1283.82	1604.92	1612.62	2240.71	2102.95	2204.93
YDL104C	QRI7	302.633	306.638	299.172	487.549	377.689	368.15
YDL105W	NSE4	309.262	347.302	324.969	326.385	308.966	304.004
YDL106C	PHO2	791.777	949.629	1038.75	1170.93	1249.89	1158.31
YDL107W	MSS2	540.976	472.644	466.871	658.992	518.128	553.067
YDL108W	KIN28	682.149	732.243	726.856	887.498	806.925	861.002
YDL109C	YDL109C	134.419	186.446	160.897	125.99	128.936	133.381
YDL110C	TMA17	11271.5	12425.8	13428.4	20270.9	18364.9	17674.6
YDL111C	RRP42	1414.34	1649.26	1629.98	2812.24	2846.46	2649.9
YDL112W	TRM3	180.555	210.189	206.604	225.677	203.611	231.536
YDL113C	ATG20	479.219	607.158	564.331	680.8	645.128	605.461
YDL114W	YDL114W	1.49941	11.7512	5.14353	4.19383	7.36472	10.8626
YDL114W-A	YDL114W-A	36.5777	8.68686	25.095	102.307	85.5525	77.2888
YDL115C	IWR1	855.306	892.39	940.141	926.162	907.34	1054.85
YDL116W	NUP84	693.702	765.543	739.802	948.303	897.49	951.674
YDL117W	CYK3	378.08	459.011	502.278	672.081	619.377	680.022
YDL118W	YDL118W	12.7686	12.9961	0	0	5.11968	0
YDL119C	HEM25	659.626	749.157	732.752	904.602	712.475	836.411
YDL120W	YFH1	2474.12	2650.24	2334.07	2917.61	2862.73	2821.89
YDL121C	YDL121C	2117.36	1762.74	1809.74	1868.25	1521.47	1773.37
YDL122W	UBP1	542.539	648.79	699.706	1140.31	991.353	1042.19
YDL123W	SNA4	1138.58	1374.25	1451.83	1888.7	2065.88	2017.5
YDL124W	YDL124W	14460.5	17039.7	18407	9419.04	8768.34	9369.9
YDL125C	HNT1	9412.05	9163.92	9592.07	8826.76	8436.23	8813.56
YDL126C	CDC48	6137.02	7732.88	8078.69	7696.7	7177.86	8000.4
YDL127W	PCL2	688.979	959.321	936.122	924.741	997.393	908.385
YDL128W	VCX1	1584.5	2063.13	2172.63	1803.09	1911.14	1945.08
YDL129W	YDL129W	161.051	158.267	148.049	267.389	252.732	306.055
YDL130W	RPP1B	25374.2	26799.8	26784.3	23516.9	30419.6	26781.8
YDL130W-A	STF1	9332.92	8347.37	7749.45	10307.6	8108.81	8048.95
YDL131W	LYS21	1186.66	1561.43	1569.17	2082.69	2491.69	2488.86
YDL132W	CDC53	1259.36	1455.11	1414.44	1782.65	1655.78	1700.9
YDL133C-A	RPL41B	276708	184856	166576	204328	195072	204007
YDL133W	SRF1	946.205	1089.78	1084.24	1248.56	990.144	1085.32
YDL134C	PPH21	3826.75	4384.09	4601.38	5983.01	5252.56	5328.51
YDL135C	RDI1	3391.58	2853.82	2774.71	3669.04	3094.05	3267.67
YDL136W	RPL35B	4451.3	4255.84	3866.98	4597.21	5301	4570.17
YDL137W	ARF2	21926.1	18868.3	18605.9	31626.6	24425.3	26534.2
YDL138W	RGT2	208.311	280.845	257.541	179.797	155.316	166.948
YDL139C	SCM3	275.095	288.838	313.613	295.048	396.215	427.06
YDL140C	RPO21	656.233	878.555	828.955	611.701	697.071	788.323
YDL141W	BPL1	454.936	580.423	604.919	413.055	479.416	498.502
YDL142C	CRD1	942.95	1021.68	997.261	1255.97	1155.02	1254.27
YDL143W	CCT4	1982.02	2556.56	2685.97	3313.84	3653.53	3526.27
YDL144C	YDL144C	785.823	867.323	915.323	688.784	712.123	681.651
YDL145C	COP1	1521.39	1919.36	1860.94	1423.11	1550.58	1715.27
YDL146W	LDB17	1110.74	1188.23	1266.31	1410.47	1292.47	1380.65
YDL147W	RPN5	4482.55	4517.79	4616.24	7400.55	6226.46	6466.61
YDL148C	NOP14	110.545	139.611	150.116	200.137	150.724	152.617
YDL149W	ATG9	256.728	340.354	357.683	344.1	355.069	368.278
YDL150W	RPC53	265.066	323.858	348.68	663.265	556.435	605.051
YDL151C	BUD30	5.97059	3.4031	3.27701	5.0099	8.37886	6.48816
YDL152W	YDL152W	1.89884	0	2.60549	0	0	0
YDL153C	SAS10	257.062	283.638	316.829	430.021	462.376	388.667
YDL154W	MSH5	172.332	155.901	169.155	224.842	207.602	199.551
YDL155W	CLB3	966.147	1138.38	1232.12	1370.83	1333.82	1378.3
YDL156W	CMR1	183.821	233.532	244.936	196.986	195.806	191.734
YDL157C	YDL157C	4672.11	3220.56	3309.59	5975.82	4652.48	5338.03
YDL158C	YDL158C	294.634	233.955	203.684	484.388	334.569	427.715
YDL159C-B	YDL159C-B	0	0	0	5.49108	5.51016	7.11132
YDL159W	STE7	307.981	395.993	361.608	486.588	516.001	478.925
YDL159W-A	YDL159W-A	0	7.50229	0	0	0	0
YDL160C	DHH1	1432.45	1828.9	1832.61	1536.16	1517.77	1563.24
YDL160C-A	MHF2	2016.29	1613.82	1420.6	2439.8	2119.17	2082.3
YDL161W	ENT1	778.476	798.771	806.901	739.799	733.796	715.571
YDL162C	YDL162C	0	5.54791	2.67118	8.16741	2.73193	7.05156
YDL163W	YDL163W	4.5873	0	0	3.20766	9.65643	4.15414
YDL164C	CDC9	307.04	375.948	368.746	300.833	298.008	327.995
YDL165W	CDC36	1327.21	1406.37	1435.38	2166.57	2075.9	2003.87
YDL166C	FAP7	992.155	976.964	972.875	1736.04	1710.88	1682.51
YDL167C	NRP1	91.0548	120.578	115.669	296.076	190.996	249.41
YDL168W	SFA1	877.55	976.654	1014.39	8646	8297.18	8908.5
YDL169C	UGX2	440.566	474.52	476.805	685.552	545.703	664.94
YDL170W	UGA3	560.098	711.994	708.447	757.572	806.296	850.24
YDL171C	GLT1	573.75	690.042	677.214	845.562	789.419	930.635
YDL172C	YDL172C	24.6138	26.8207	19.8669	32.3974	42.6693	47.2014
YDL173W	PAR32	1595	1864.62	2009.24	3376.55	3129.08	2985.17
YDL174C	DLD1	1757.53	2362.35	2305.1	10789.2	14578.1	12535.7
YDL175C	AIR2	398.856	441.091	407.242	608.507	624.757	599.556
YDL176W	YDL176W	262.046	281.68	285.141	400.74	358.114	407.141
YDL177C	YDL177C	639.433	627.384	604.139	1428.52	1249.07	1268.52
YDL178W	DLD2	1024.8	1183.64	1152.95	1288.57	1080.6	1155.98
YDL179W	PCL9	486.863	524.914	594.052	1128.07	987.024	1326.11
YDL180W	YDL180W	615.925	774.05	805.116	731.306	682.828	705.915
YDL181W	INH1	5228.49	6398.58	5947.12	7990.1	6872.46	8025.45
YDL182W	LYS20	950.935	1235.76	1393.74	3249.55	3721.6	3844.57
YDL183C	YDL183C	271.351	299.25	282.221	903.291	777.808	871.812
YDL184C	RPL41A	369799	268778	255042	241074	244713	247868
YDL185C-A	YDL185C-A	18.2889	8.68686	20.9125	4.26281	12.8329	11.0413
YDL185W	VMA1	3781.31	4711.32	4467.67	4472.47	4289.98	5005.85
YDL186W	YDL186W	6.66644	3.56224	6.8605	13.9845	8.18596	12.0739
YDL187C	YDL187C	138.995	168.051	130.038	359.316	283.723	316.583
YDL188C	PPH22	2106.99	2388.43	2429.43	3711.13	3556.31	3750.58
YDL189W	RBS1	460.283	588.847	580.217	352.976	358.461	457.127
YDL190C	UFD2	1107	1374.96	1388.78	1665.33	1568.39	1674.35
YDL191W	RPL35A	18592.1	14197.1	14009.9	15604.3	17316.3	15485.9
YDL192W	ARF1	28472.4	24307.7	24027.1	34658.1	30729.1	33980.4
YDL193W	NUS1	1455.26	1895.44	1952.87	2220.43	2160.7	2106.77
YDL194W	SNF3	290.817	341.29	336.906	310.795	276.61	325.698
YDL195W	SEC31	1078.47	1400.21	1357.56	693.721	960.498	1067.69
YDL196W	YDL196W	16.8479	18.0055	26.0075	11.7809	20.6882	19.0713
YDL197C	ASF2	360.701	445.573	458.071	582.044	568.615	588.671
YDL198C	GGC1	2539.78	2886.46	3086.82	2936.21	3255.32	3757.99
YDL199C	YDL199C	230.649	268.207	257.345	241.097	216.418	220.761
YDL200C	MGT1	715.814	520.476	470.918	701.086	485.069	490.606
YDL201W	TRM8	475.425	529.081	596.975	658.107	693.244	630.083
YDL202W	MRPL11	897.91	1032.55	1069.31	2348.16	1993.51	2047.49
YDL203C	ACK1	250.593	329.043	310.229	377.45	413.147	416.206
YDL204W	RTN2	8340.31	9521.81	9419.11	23791.5	18100	21457.6
YDL205C	HEM3	965.481	1122.14	1035.02	945.253	728.501	950.423
YDL206W	YDL206W	455.727	513.97	487.012	898.889	768.224	793.495
YDL207W	GLE1	370.053	436.664	429.921	448.995	495.189	548.007
YDL208W	NHP2	3855.57	3450.29	3751.67	5676.76	5630.23	5261.97
YDL209C	CWC2	194.866	252.43	235.598	328.738	228.526	260.379
YDL210W	UGA4	47.7898	55.4015	69.4646	32.2841	32.3963	31.5409
YDL211C	YDL211C	271.407	323.906	261.625	417.778	339.917	420.693
YDL212W	SHR3	6700.54	5761.9	5622.23	8613.71	7600.55	7641.7
YDL213C	NOP6	634.499	682.11	734.195	802.767	835.765	757.45
YDL214C	PRR2	144.29	169.294	174.374	502.622	394.764	385.403
YDL215C	GDH2	1539.16	1777.05	1760.06	1578.37	1216.52	1304
YDL216C	RRI1	355.631	360.79	357.514	455.473	433.466	461.429
YDL217C	TIM22	749.55	844.296	851.219	920.522	797.119	808.878
YDL218W	YDL218W	66.2923	80.9681	94.9611	179.306	119.612	105.552
YDL219W	DTD1	2442.39	2081.16	2016.68	2229.2	1914	1972.8
YDL220C	CDC13	88.9069	123.119	116.839	111.727	117.739	121.561
YDL221W	YDL221W	30.2164	26.9104	31.096	3.52145	10.6011	11.4013
YDL222C	FMP45	304.146	378.018	519.871	2680.62	2496.97	1735.12
YDL223C	HBT1	114.391	145.976	180.946	576.469	512.335	442.41
YDL224C	WHI4	785.145	1100	1053.86	899.65	979.3	1041.17
YDL225W	SHS1	720.577	848.574	847.653	967.226	881.067	1036.76
YDL226C	GCS1	2111.84	2594.05	2775.28	2892.82	2894.58	3127.15
YDL227C	HO	334.662	444.82	411.552	67.3336	73.6597	90.7753
YDL228C	YDL228C	45.4658	60.1585	49.0173	51.4725	86.592	70.5815
YDL229W	SSB1	15022	20258.2	22663	19109.7	25699.8	24378
YDL230W	PTP1	536.401	900.899	722.776	784.865	717.928	767.959
YDL231C	BRE4	379.995	447.072	443.493	903.156	808.996	812.68
YDL232W	OST4	7043.68	5326.22	5034.37	6602.06	6027.52	5556.44
YDL233W	MFG1	333.104	471.778	474.381	598.54	555.998	581.362
YDL234C	GYP7	926.636	1123.31	1101.27	1105.07	899.138	1049.2
YDL235C	YPD1	3532.8	3061.29	2997.06	4495.14	3727.04	3975.9
YDL236W	PHO13	1910.26	2292.78	2333.75	2282.31	2468.89	2479.87
YDL237W	AIM6	1673.75	2025.35	2227.53	2213.13	2094.44	2194.41
YDL238C	GUD1	418.877	557.129	632.496	401.331	432.582	380.18
YDL239C	ADY3	166.935	176.527	194.499	99.5267	94.9406	96.5377
YDL240C-A	YDL240C-A	5.03606	7.1761	0	0	0	0
YDL240W	LRG1	363.418	471.804	468.999	407.036	410.686	410.913
YDL241W	YDL241W	749.155	865.183	938.229	817.772	917.62	967.713
YDL242W	YDL242W	23.5585	44.7594	51.1824	5.49108	8.26525	10.667
YDL243C	AAD4	401.542	435.133	471.989	99.1556	71.916	86.4564
YDL244W	THI13	39.4024	42.5936	57.7945	13.301	16.2073	9.84323
YDL245C	HXT15	2.85495	4.06814	1.11926	0	0	0
YDL246C	SOR2	4.52964	1.84414	2.66371	0	0	0
YDL247W	MPH2	4.17746	2.16459	3.64769	0	0	0
YDL247W-A	YDL247W-A	305.79	330.101	394.159	0	0	0
YDL248W	COS7	761.337	796.883	757.424	2275.41	1766.04	1925.2
YDR001C	NTH1	3000.17	3865.95	3711.3	3246.63	3314.98	3271.74
YDR002W	YRB1	17266.6	14323.4	14031.9	18593.2	17146.6	16944.7
YDR003W	RCR2	1609.54	1680.23	2003.63	2280.1	1688.67	2231.07
YDR003W-A	YDR003W-A	2452.19	2664.96	2589.48	3073.8	2965.54	3561.21
YDR004W	RAD57	661.811	731.806	730.204	880.562	789.83	836.405
YDR005C	MAF1	2199	2053.13	2005.95	2245.73	2054.04	2157.17
YDR006C	SOK1	442.515	579.689	578.65	658.723	684.8	694.473
YDR007W	TRP1	2279.52	2253.49	2117.72	3817.13	3175.86	3205.5
YDR008C	YDR008C	39.5998	47.9633	81.5051	77.5322	52.794	57.3768
YDR009W	GAL3	130.725	174.871	166.561	133.694	113.566	125.629
YDR010C	YDR010C	39.6533	32.7127	34.3643	5.83736	11.7153	7.55978
YDR011W	SNQ2	1003.44	1307.22	1370.95	1248.87	1333.73	1312.06
YDR012W	RPL4B	6263.09	8122.47	8234.84	9308.67	12646.6	11172.3
YDR013W	PSF1	1109.52	946.078	914.066	1813.63	1600.61	1459.45
YDR014W	RAD61	129.414	144.164	154.52	288.477	245.33	247.338
YDR014W-A	HED1	69.6398	44.5534	60.4538	53.6644	51.8564	46.3326
YDR015C	YDR015C	14.4787	8.25251	0	0	0	5.2446
YDR016C	DAD1	4650.25	3026.5	3048.21	4760.71	3918.31	4496
YDR017C	KCS1	550.162	706.371	662.355	715.455	650.509	714.982
YDR018C	YDR018C	260.835	267.739	231.396	314.181	202.266	296.974
YDR019C	GCV1	895.44	1089.91	1364.22	269.843	305.642	245.881
YDR020C	DAS2	286.342	332.934	305.592	506.122	376.725	408.764
YDR021W	FAL1	59.6522	71.7969	73.9048	156.317	121.1	127.968
YDR022C	ATG31	997.192	849.548	784.187	1387.99	1204.68	1233.15
YDR023W	SES1	8154.09	8183.36	7810.13	8941.82	9140	8150.31
YDR024W	FYV1	0	0	0	1.99984	4.01358	2.58992
YDR025W	RPS11A	25243.4	29366.3	30074.1	22088	30437.2	31531.7
YDR026C	NSI1	308.743	379.24	340.694	560.004	516.971	539.339
YDR027C	VPS54	616.109	701.371	664.67	801.198	714.854	757.579
YDR028C	REG1	1091.65	1272.27	1191.93	1553.48	1290.79	1379.41
YDR029W	YDR029W	6.61883	9.43144	6.05466	6.17093	0	15.9835
YDR030C	RAD28	70.8227	64.4575	71.4737	161.028	117.985	109.237
YDR031W	MIX14	2052.65	1296.05	1156.84	2589.13	1812.03	2004.98
YDR032C	PST2	10149.9	11057.5	10123.9	14720.5	9266.16	10984.7
YDR033W	MRH1	38973.5	40295.9	42090.5	63589.7	51250.3	52397.6
YDR034C	LYS14	398.594	446.95	436.418	541.458	551.149	546.87
YDR034C-A	YDR034C-A	7.85284	0	0	0	0	0
YDR034C-C	YDR034C-C	0	0	0	0	0	0
YDR034C-D	YDR034C-D	17.1325	18.0766	20.2781	5.85274	6.60722	8.76402
YDR034W-B	YDR034W-B	971.185	895.08	721.32	1950.07	1344.16	1250.63
YDR035W	ARO3	5567.93	6738.14	6754.95	7797.2	7907.54	8786.04
YDR036C	EHD3	700.063	878.95	925.059	0	0.648901	0
YDR037W	KRS1	5951.91	7777.44	8363.95	546.158	735.867	605.964
YDR038C	ENA5	43.9134	53.5053	59.3823	0	0	0
YDR039C	ENA2	0	0	0	0	0	0
YDR040C	ENA1	162.076	216.44	205.218	62.006	39.5955	37.6535
YDR041W	RSM10	1957.74	2027.53	2106.67	4178.31	3005.58	3959.16
YDR042C	YDR042C	110.643	83.7569	96.468	70.9196	74.4009	56.3599
YDR043C	NRG1	3417.97	3199.98	2974.55	3291.41	3323.86	3296.86
YDR044W	HEM13	8943.16	10291.3	8038.53	27634.3	17639.4	27578
YDR045C	RPC11	2779.91	2087.66	2050.4	2512.99	1947.67	1995.78
YDR046C	BAP3	2264.9	3002.55	2911.27	1960.98	1788.32	2114.48
YDR047W	HEM12	2328.08	2752.66	2667.31	3639.57	2972.47	3442.07
YDR048C	YDR048C	26.4753	9.43144	18.164	86.393	34.0581	95.9012
YDR049W	VMS1	247.396	313.934	282.718	417.123	374.404	404.323
YDR050C	TPI1	110749	125345	121128	143840	147074	158243
YDR051C	DET1	1490.22	1452.44	1447.02	2163.37	1857.43	2025.2
YDR052C	DBF4	538.566	638.194	630.329	858.875	789.923	860.56
YDR053W	YDR053W	3.50998	10.003	2.40811	0	4.92575	9.53563
YDR054C	CDC34	2516.16	2905.11	3013.32	3836.24	3185.1	3733.59
YDR055W	PST1	1692.93	2170.5	2157.23	3849.83	3108.54	3367.86
YDR056C	EMC10	5536.2	5047.65	4721.76	8720.56	7081.18	7908.65
YDR057W	YOS9	429.614	479.041	455.438	758.325	609.487	692.326
YDR058C	TGL2	456.233	406.821	417.022	800.522	594.525	714.677
YDR059C	UBC5	1665.15	1730.26	1685.35	2056.91	1712.77	1630.4
YDR060W	MAK21	225.788	281.519	264.892	739.203	655.903	632.623
YDR061W	YDR061W	590.301	728.055	711.087	1209.5	880.779	1003.08
YDR062W	LCB2	2385.84	2850.49	3111.39	3896.91	3797.07	3832.85
YDR063W	AIM7	6401.51	5587.5	4780.76	6473	6018.68	6374.63
YDR064W	RPS13	59117.2	54844.5	55861.5	33524.9	41225.6	39036.4
YDR065W	RRG1	208.873	229.988	229.283	311.581	239.828	256.785
YDR066C	RTR2	430.392	385.397	379.185	587.1	435.667	498.37
YDR067C	OCA6	1253.02	1368.82	1363.31	1781.14	1658.73	1771.51
YDR068W	DOS2	1188.09	1064.6	1173.36	1433.4	1296.22	1222.28
YDR069C	DOA4	380.6	412.359	431.027	521.783	468.887	514.163
YDR070C	FMP16	4061.42	4231.61	3844.87	7313.53	5063.25	5240.13
YDR071C	PAA1	10402.9	8144.2	7988.14	8526.25	8334.06	8620.81
YDR072C	IPT1	1873.45	2443.24	2378.61	2826.18	2584.79	2847.18
YDR073W	SNF11	1578.01	1506.81	1695.93	1818.06	1575.78	1670.87
YDR074W	TPS2	8960.58	11259.1	11063.1	12238	13429.1	13850.4
YDR075W	PPH3	438.578	415.563	380.621	796.829	667.033	816.053
YDR076W	RAD55	91.639	79.4837	83.5678	93.1325	79.8771	71.1307
YDR077W	SED1	21260.7	27929	28219.2	27834	34565.1	29237.3
YDR078C	SHU2	472.625	421.468	401.595	789.686	718.412	833.516
YDR079C-A	TFB5	2129.36	1749.99	1837.55	1908.34	1474.08	2000.13
YDR079W	PET100	1065.22	837.041	831.57	1920.7	1387.48	1524.68
YDR080W	VPS41	239.824	235.026	249.686	280.908	233.43	261.543
YDR081C	PDC2	293.701	394.267	350.481	473.016	437.796	463.065
YDR082W	STN1	282.671	278.085	292.183	492.178	406.539	418.72
YDR083W	RRP8	188.039	212.507	235.369	382.503	319.309	260.495
YDR084C	TVP23	3443.61	3505.67	3493.39	3924.94	3275.38	3610.38
YDR085C	AFR1	492.042	632.56	680.784	482.048	473.253	442.539
YDR086C	SSS1	17603.2	13024.7	12463.6	18890.5	17515.2	16471.9
YDR087C	RRP1	338.77	369.145	402.179	484.219	572.129	523.332
YDR088C	SLU7	448.196	494.72	433.233	510.914	435.447	461.196
YDR089W	VTC5	1261.08	1586.76	1567.79	1030.76	1051.9	983.332
YDR090C	YDR090C	864.81	987.117	1000.63	1252.14	1080.88	1123.79
YDR091C	RLI1	1106.56	1333.95	1350.82	2144.4	1959.67	2024.12
YDR092W	UBC13	2719.74	3118.81	2805.1	3151.38	3698.54	3421.93
YDR093W	DNF2	351.007	452.277	452.27	350.687	397.658	411.764
YDR094W	YDR094W	0	0	5.67625	0	0	3.74614
YDR095C	YDR095C	11.8366	4.81899	2.32022	4.72954	2.37299	6.12508
YDR096W	GIS1	957.178	1314.13	1414.25	1289.38	1515.8	1490.29
YDR097C	MSH6	186.93	219.093	228.109	345.867	330.331	349.696
YDR098C	GRX3	2218.76	2259.41	2273.21	2609.86	2221.3	2437.17
YDR098C-A	YDR098C-A	0	0	0	0	0	0
YDR098C-B	YDR098C-B	10.1562	10.1492	11.583	24.3488	18.5101	21.0222
YDR099W	BMH2	12103.8	13960.6	14287.9	18153.2	18523.6	18312.5
YDR100W	TVP15	5408.59	4988.19	4659.88	5563.8	4826.83	5125.14
YDR101C	ARX1	151.709	215.066	221.011	556.864	502.974	491.615
YDR102C	YDR102C	25.0442	17.8433	17.1822	11.6747	20.5018	22.6793
YDR103W	STE5	428.998	461.709	507.969	682.533	567.331	572.221
YDR104C	SPO71	92.7751	116.039	113.27	159.907	148.46	157.927
YDR105C	TMS1	1010.7	1158.83	1121.26	1254.89	1041.14	1278.18
YDR106W	ARP10	81.2838	75.2861	65.8046	138.683	153.995	111.885
YDR107C	TMN2	431.994	515.997	500.657	661.426	473.882	534.902
YDR108W	TRS85	391.069	416.994	432.922	559.422	475.325	503.601
YDR109C	YDR109C	206.746	252.186	232.631	237.098	210.225	240.841
YDR110W	FOB1	201.016	257.327	190.049	261.693	204.119	211.634
YDR111C	ALT2	789.829	969.508	982.393	714.911	589.403	673.126
YDR112W	IRC2	6.74735	6.40972	12.3445	3.14538	12.6252	4.07347
YDR113C	PDS1	617.551	720.219	682.485	764.89	831.873	786.409
YDR114C	YDR114C	45.873	22.8783	25.1778	48.1149	22.5317	20.7707
YDR115W	MRX14	3227.93	2547.38	2411.01	6014.91	4842.76	4741.91
YDR116C	MRPL1	1213.37	1439.28	1469.31	2587.26	2397.33	2555.55
YDR117C	TMA64	722.808	744.184	742.445	780.742	799.538	819.862
YDR118W	APC4	267.135	265.395	238.524	309.586	265.357	312.266
YDR118W-A	YDR118W-A	29.6999	50.7847	32.602	33.2281	8.33589	10.7581
YDR119W	VBA4	717.57	860.236	808.522	918.417	818.034	878.419
YDR119W-A	COX26	20759.4	16909	17259.9	9791.74	11232.9	10019.5
YDR120C	TRM1	213.402	279.805	275.005	499.861	477.686	465.86
YDR121W	DPB4	573.856	539.555	530.859	580.521	590.79	594.21
YDR122W	KIN1	918.805	1122.03	1089.41	565.205	693.546	771.768
YDR123C	INO2	341.032	376.639	348.094	584.215	550.005	513.111
YDR124W	YDR124W	104.781	137.119	128.126	495.431	488.15	566.739
YDR125C	ECM18	223.495	239.941	246.454	263.318	205.515	209.784
YDR126W	SWF1	209.662	227.25	233.922	393.191	426.392	476.838
YDR127W	ARO1	844.994	1097.91	1035.83	929.921	1030.74	1244.18
YDR128W	MTC5	297.991	346.189	355.218	318.898	273.887	295.414
YDR129C	SAC6	4160.49	5339.62	5114.59	4072.09	3785.41	4204.81
YDR130C	FIN1	709.257	802.642	760.928	772.211	790.482	764.418
YDR131C	YDR131C	335.635	351.436	334.99	336.77	333.271	330.683
YDR132C	YDR132C	205.971	248.241	242.888	235.795	235.959	224.164
YDR133C	YDR133C	91981	97188.1	99944.5	176441	166140	171982
YDR135C	YCF1	415.794	526.506	537.192	457.752	425.675	491.525
YDR136C	VPS61	6.06437	8.64138	9.98544	11.8734	3.40418	2.19669
YDR137W	RGP1	685.208	781.503	737.707	921.178	831.354	853.037
YDR138W	HPR1	302.418	349.828	368.949	465.954	487.002	538.808
YDR139C	RUB1	5922.15	4976.9	4796.58	6500.24	5322.46	6261.24
YDR140W	MTQ2	603.148	678.044	657.218	786.585	899.149	905.284
YDR141C	DOP1	359.146	415.2	425.635	403.299	382.504	414.382
YDR142C	PEX7	560.048	710.243	699.99	1015.86	857.71	947.375
YDR143C	SAN1	411.754	552.689	548.339	585.38	649.135	703.171
YDR144C	MKC7	558.775	760.282	725.723	969.208	969.309	1011.32
YDR145W	TAF12	966.961	1185.92	1197.9	1774.66	1900.63	1818.13
YDR146C	SWI5	709.007	906.149	931.225	999.756	1061.38	1065.47
YDR147W	EKI1	399.233	497.927	431.947	700.025	521.982	614.843
YDR148C	KGD2	3376.53	4380.95	4560.47	6429.2	6103.33	6336.92
YDR149C	YDR149C	0	1.39873	1.34691	0	0	3.55566
YDR150W	NUM1	219.693	291.675	301.335	228.75	238.769	288.31
YDR151C	CTH1	1412.69	1502.67	1512.32	1335.65	1372.2	1494.23
YDR152W	GIR2	1335.09	1549.98	1626.39	2136.28	1981.15	2015.82
YDR153C	ENT5	867.034	1062.41	1039.25	1306.12	1361.16	1308.6
YDR154C	YDR154C	112.859	126.962	157.577	132.912	136.153	121.926
YDR155C	CPR1	17896	22033.7	23758.3	31147.2	33222	30129.1
YDR156W	RPA14	574.111	633.889	730.179	866.278	892.846	1091.48
YDR157W	YDR157W	1.7288	12.3172	2.37216	9.67086	21.8351	6.26221
YDR158W	HOM2	10215.8	12096.5	12428.2	19295.9	20795.7	22184.4
YDR159W	SAC3	220.628	268.492	263.915	309.044	294.887	336.105
YDR160W	SSY1	377.77	402.08	402.834	380.944	322.051	339.884
YDR161W	ACL4	447.197	560.66	571.019	653.792	565.573	615.294
YDR162C	NBP2	976.486	1091.98	1051.52	1729.23	1395.05	1579.13
YDR163W	CWC15	659.438	641.445	610.455	751.03	777.653	872.51
YDR164C	SEC1	482.809	636.07	626.971	552.319	517.469	617.488
YDR165W	TRM82	448.741	462.141	504.306	612.274	634.858	609.08
YDR166C	SEC5	452.831	542.017	514.086	832.599	705.386	756.258
YDR167W	TAF10	2445.29	2112.96	2071.53	4023.85	3371.93	3413.3
YDR168W	CDC37	1511.04	1544.38	1593.11	2288.26	1986.51	2065.56
YDR169C	STB3	804.496	962.686	1051.32	880.528	945.572	970.557
YDR169C-A	YDR169C-A	88.0304	125.438	127.148	58.3153	97.5299	41.9568
YDR170C	SEC7	472.653	556.573	536.742	569.775	535.201	594.283
YDR170W-A	YDR170W-A	91.4028	106.291	124.697	28.6507	31.6991	28.542
YDR171W	HSP42	9101.24	11277	11683.4	6131.38	7210.99	7917.11
YDR172W	SUP35	1669.56	2080.21	2225.55	2948.35	2850.55	2878.26
YDR173C	ARG82	353.996	313.41	410.731	363.105	347.93	362.997
YDR174W	HMO1	4083.57	5459.36	6145.06	5573.14	6465.14	6240.86
YDR175C	RSM24	980.931	1188.36	1168.17	2181.76	1901.83	2049.33
YDR176W	NGG1	617.208	701.053	655.635	905.56	860.612	910.755
YDR177W	UBC1	3999.33	3881.74	3848.29	7763.37	6706.69	6810.21
YDR178W	SDH4	9267.63	10675.7	10793.6	13274	11750	11611.9
YDR179C	CSN9	149.228	125.56	85.8054	292.173	201.442	244.533
YDR179W-A	NVJ3	253.127	220.541	226.756	405.665	280.959	330.952
YDR180W	SCC2	104.975	136.327	134.042	120.352	100.315	126.657
YDR181C	SAS4	583.953	475.29	538.796	895.297	803.981	799.964
YDR182W	CDC1	1089.55	1417.02	1309.6	1324.21	1325.51	1390.88
YDR182W-A	YDR182W-A	44.2877	29.1265	28.0473	33.3502	33.4661	30.8506
YDR183C-A	YDR183C-A	2.69371	0	3.69616	0	0	0
YDR183W	PLP1	870.476	628.763	666.013	977.531	861.303	853.666
YDR184C	ATC1	104.443	133.159	117.45	210.857	185.141	238.94
YDR185C	UPS3	537.963	586.845	612.783	406.767	428.048	354.302
YDR186C	SND1	862.257	1125.65	1065.84	1304.75	1003.07	1183.2
YDR187C	YDR187C	4.01721	7.63238	1.8374	3.74536	5.63757	9.70099
YDR188W	CCT6	1927.81	2409.67	2427.9	2709.65	2755.92	3009.84
YDR189W	SLY1	993.32	1245.18	1320.57	1343.01	1374.97	1451.19
YDR190C	RVB1	1623.61	1920.13	1916.81	2357.19	2164.29	2266.03
YDR191W	HST4	359.04	426.195	385.556	526.566	469.686	539.444
YDR192C	NUP42	275.733	408.988	390.147	400.645	437.489	435.143
YDR193W	YDR193W	3.48359	4.96392	14.34	12.1795	14.6661	22.0825
YDR194C	MSS116	1494.81	1620.22	1622.81	4552.2	4052.75	3880.84
YDR194W-A	YDR194W-A	18.1693	0	0	0	0	0
YDR195W	REF2	353.996	402.426	402.397	450.772	418.855	498.924
YDR196C	CAB5	2127.05	2016.07	1837.6	2155.36	1770.58	1924.46
YDR197W	CBS2	895.748	892.118	943.014	1503.57	1253.72	1364.13
YDR198C	RKM2	272.199	225.569	282.11	516.333	417.888	391.597
YDR199W	YDR199W	0	0	2.60549	2.65552	5.3295	3.43908
YDR200C	VPS64	376.015	452.32	464.983	644.735	578.731	625.537
YDR201W	SPC19	1140.15	930.645	980.418	1321.27	1037.97	1246.07
YDR202C	RAV2	1106.96	1082.2	1020.43	1585.81	1322.56	1534.04
YDR203W	YDR203W	10.9273	12.4566	5.99755	15.2818	21.4688	19.7909
YDR204W	COQ4	1652.64	1989.45	2093.59	2775.95	2208.94	2283.9
YDR205W	MSC2	378.323	470.336	505.961	643.479	601.771	619.224
YDR206W	EBS1	439.497	558.746	527.269	684.189	577.465	636.226
YDR207C	UME6	292.272	400.696	416.991	317.781	438.904	481.225
YDR208W	MSS4	677.454	923.435	995.177	1362.77	1381.26	1443.74
YDR209C	YDR209C	5.03606	2.39203	4.60681	14.0858	4.71159	3.04035
YDR210C-C	YDR210C-C	0	0	0	0	0	0
YDR210C-D	YDR210C-D	28.754	46.9872	35.835	2.39798	2.22122	4.53888
YDR210W	YDR210W	5358.64	4790.8	4638.39	7920.31	7678.34	8071.16
YDR210W-A	YDR210W-A	0	0	0	0	0	0
YDR210W-B	YDR210W-B	14.1245	12.4859	12.0233	0.365796	0.550602	1.42119
YDR211W	GCD6	792.124	931.041	963.418	1246.37	1125.77	1189.27
YDR212W	TCP1	1818.11	2353.15	2510.6	4403.73	4348.79	4227.15
YDR213W	UPC2	264.355	329.017	259.443	551.535	298.779	448.488
YDR214W	AHA1	2240.69	3002.88	3164.21	3913.53	4518.98	4096.46
YDR215C	YDR215C	28.5377	14.3522	34.5511	35.2145	49.4717	42.5649
YDR216W	ADR1	350.463	425.59	435.991	518.26	459.903	429.708
YDR217C	RAD9	128.031	144.136	132.972	137.998	130.536	143.486
YDR218C	SPR28	4.91729	3.8927	5.24785	34.384	32.2033	51.4564
YDR219C	MFB1	781.973	859.962	882.669	1334.83	1222.96	1401.86
YDR220C	YDR220C	40.1857	60.6307	61.6278	59.5054	69.6642	89.9074
YDR221W	GTB1	378.629	492.099	536.716	550.709	500.829	568.177
YDR222W	YDR222W	120.841	134.103	110.796	168.996	189.902	211.801
YDR223W	CRF1	53.9547	64.8916	54.3367	753.862	489.039	538.804
YDR224C	HTB1	24462.8	21764.1	20471.3	36287.5	33746.3	39646
YDR225W	HTA1	26100.8	22188.7	20797.8	43904.5	31278	37325.8
YDR226W	ADK1	19390.8	20421.8	21124.8	27555.2	26642.1	26955.8
YDR227W	SIR4	145.064	181.689	177.296	200.249	188.266	175.051
YDR228C	PCF11	543.863	613.871	608.363	703.235	668.347	689.242
YDR229W	IVY1	725.082	985.212	914.401	919.115	845.689	971.29
YDR230W	YDR230W	9.9853	25.6112	16.4415	47.4789	25.2232	54.2545
YDR231C	COX20	1839.78	2019.06	1982.83	3804.33	2717.58	3376.91
YDR232W	HEM1	1176.86	1643.89	1751.47	2084.29	2255.56	2471.55
YDR233C	RTN1	9821.24	11878	12907	13968.1	16786.6	15763.6
YDR234W	LYS4	354.164	466.612	457.568	453.75	442.679	542.294
YDR235W	PRP42	555.981	569.348	524.34	713.337	592.934	652.062
YDR236C	FMN1	1629.02	1682.16	1452.91	2130.24	1729.41	1896.68
YDR237W	MRPL7	1281.64	1385.75	1314.87	3878.84	2900.38	3234.82
YDR238C	SEC26	1517.2	1951.12	1929.41	2913.1	2820.42	2882.7
YDR239C	YDR239C	169.922	194.793	203.308	258.192	250.838	264.626
YDR240C	SNU56	268.311	287.248	312.067	679.491	606.677	590.629
YDR241W	BUD26	241.311	161.612	178.802	134.989	132.072	144.226
YDR242W	AMD2	169.743	193.859	206.326	335.755	283.723	346.334
YDR243C	PRP28	198.621	261.166	233.68	289.321	222.989	228.661
YDR244W	PEX5	754.686	903.603	872.716	969.279	875.064	928.114
YDR245W	MNN10	1779.78	2103.76	2031.46	2646.88	2589.25	2765.53
YDR246W	TRS23	1098.27	1309.9	1489.65	1525.62	1625.5	1897.59
YDR246W-A	YDR246W-A	96.8127	98.5375	142.33	48.3543	53.3746	118.982
YDR247W	VHS1	1316.75	1594.77	1869.38	1419.31	1450.99	1408.55
YDR248C	YDR248C	1538.02	1424.2	1333.74	2451.51	1850.05	1926.98
YDR249C	YDR249C	335.72	395.415	368.015	520.61	458.095	457.71
YDR250C	YDR250C	22.6623	28.7044	24.1858	10.5644	28.2695	27.3631
YDR251W	PAM1	1371.83	1781.99	1855.58	2109.92	2130.17	2303.33
YDR252W	BTT1	534.36	486.348	495.877	654.427	641.53	844.73
YDR253C	MET32	699.803	661.92	758.252	396.53	338.645	321.232
YDR254W	CHL4	310.393	345.203	360.807	273.86	235.148	260.516
YDR255C	RMD5	717.484	774.407	785.636	1439.46	1427.51	1553
YDR256C	CTA1	85.3008	127.306	154.007	188.357	155.619	178.886
YDR257C	RKM4	665.025	706.215	757.108	866.548	900.427	884.059
YDR258C	HSP78	2813.29	3634.76	3547.07	4294.65	4941.75	4684.49
YDR259C	YAP6	285.351	291.417	336.909	1489.1	1411.3	1553.71
YDR260C	SWM1	749.166	789.539	810.475	534.272	560.844	615.857
YDR261C	EXG2	933.219	1179.1	1120.17	833.24	893.302	944.959
YDR261C-C	YDR261C-C	0	0	0	0	0	0
YDR261C-D	YDR261C-D	19.1927	20.5627	22.969	0	0.202512	0.261359
YDR261W-A	YDR261W-A	0	0	0	0	0	0
YDR261W-B	YDR261W-B	42.5042	52.5527	44.6836	0.365796	0.183534	0
YDR262W	YDR262W	1887.21	2204.3	2298.44	791.54	887.177	1028.17
YDR263C	DIN7	113.411	142.456	134.228	127.785	103.338	128.499
YDR264C	AKR1	1703.37	1926.67	1881.87	1564.39	1230.28	1356.88
YDR265W	PEX10	665.505	829.158	765.521	1352.45	989.726	1052.64
YDR266C	HEL2	523.766	678.253	637.23	622.637	613.626	692.942
YDR267C	CIA1	788.06	843.701	822.044	1309.6	1252.27	1239.69
YDR268W	MSW1	482.216	546.403	501.9	1158.63	906.001	994.817
YDR269C	YDR269C	0	0	0	5.99951	3.01018	11.6547
YDR270W	CCC2	220.825	315.648	255.877	391.992	360.359	362.79
YDR271C	YDR271C	20.5504	26.621	33.3251	57.4792	34.083	50.7542
YDR272W	GLO2	3753.72	3613.1	3469.98	3517.77	2631.53	2978.17
YDR273W	DON1	91.7774	141.601	110.299	219.523	191.862	201.759
YDR274C	YDR274C	3.73643	2.6621	5.12693	7.83807	13.1089	6.76722
YDR275W	BSC2	1142.59	1146.96	1105.81	2041.31	1631.01	1845.39
YDR276C	PMP3	36378.7	35379.7	33938.3	31425.5	34013.6	34359.6
YDR277C	MTH1	3186.11	4115.61	4350.57	2679.87	2689.94	3293.7
YDR278C	YDR278C	4.37092	0	0	3.05636	0	0
YDR279W	RNH202	520.078	486.216	537.028	723.634	604.815	674.177
YDR280W	RRP45	1260.5	1483.29	1383.67	2547.32	2185.39	2101.95
YDR281C	PHM6	569.219	600.469	541.893	30.8546	27.8657	27.9712
YDR282C	MRX10	385.168	373.053	397.529	461.37	395.603	376.095
YDR283C	GCN2	223.286	270.842	238.402	217.999	198.977	222.169
YDR284C	DPP1	3192.1	3228.16	2970.44	4470.84	3889.99	4137.81
YDR285W	ZIP1	55.2702	49.3644	50.8011	74.3364	60.8634	57.475
YDR286C	YDR286C	1111.96	806.594	738.011	1628.32	1269.3	1313.43
YDR287W	INM2	830.968	966.643	965.543	958.653	851.029	925.054
YDR288W	NSE3	1074.47	918.635	969.294	1461.08	1134.64	1213.16
YDR289C	RTT103	475.748	460.531	476.805	758.573	651.785	678.472
YDR290W	YDR290W	0	0	0	2.94522	0	3.81425
YDR291W	HRQ1	281.515	318.771	316.985	399.107	326.004	337.445
YDR292C	SRP101	1182.13	1320.4	1289.37	1387.05	1226.18	1406.43
YDR293C	SSD1	1570.5	2123.09	2101.85	2248.65	2081.05	2452.68
YDR294C	DPL1	1245.46	1549.79	1528.47	992.787	1118.56	1071.68
YDR295C	HDA2	273.529	338.903	373.909	415.166	393.973	459.349
YDR296W	MHR1	1597.12	1848.27	1774.19	3361.05	2673.84	2863.04
YDR297W	SUR2	4406.15	5229.74	4649.98	5192.84	4068.39	5151.09
YDR298C	ATP5	7338.04	7914.66	7700.51	11156.6	10320.8	10099.2
YDR299W	BFR2	163.677	175.848	141.408	483.236	357.913	363.887
YDR300C	PRO1	854.276	981.838	902.484	1216.6	1079.12	1138.41
YDR301W	CFT1	267.141	343.47	323.019	369.54	339.942	346.344
YDR302W	GPI11	634.956	496.651	515.816	827.606	625.078	802.9
YDR303C	RSC3	566.597	661.691	723.28	615.038	679.921	675.76
YDR304C	CPR5	9300.18	9622.58	9256.2	9603.1	9153.14	9317.75
YDR305C	HNT2	995.708	1008.47	1004.64	1658.51	1373.47	1499.28
YDR306C	YDR306C	971.613	975.14	1003.38	1667.21	1275.97	1420.75
YDR307W	PMT7	642.915	696.547	703.821	759.848	648.728	696.748
YDR308C	SRB7	1877.92	1357.86	1303.04	2281.6	1867.59	1907.4
YDR309C	GIC2	2116.3	2885.8	3292.11	3162.12	3849.55	3384.95
YDR310C	SUM1	402.08	479.469	433.296	456.55	455.69	489.825
YDR311W	TFB1	458.994	526.21	482.984	940.683	718.455	816.298
YDR312W	SSF2	96.4395	95.9764	95.2209	297.571	247.047	277.247
YDR313C	PIB1	644.932	614.194	780.83	1335.4	1207.51	1201.69
YDR314C	RAD34	100.285	126.705	124.763	137.911	117.749	125.931
YDR315C	IPK1	520.822	426.087	399.028	630.715	472.663	540.082
YDR316W	OMS1	297.426	332.898	296.993	853.863	679.816	698.687
YDR316W-A	YDR316W-A	0	0	0	0	0	0
YDR316W-B	YDR316W-B	0.263798	0.375897	0	0	0	0
YDR317W	HIM1	60.2871	57.2705	59.7442	5.46462	2.35012	5.05503
YDR318W	MCM21	624.663	545.695	533.229	819.153	633.46	665.169
YDR319C	YFT2	1380.69	1325.2	1181.32	1095.62	897.275	994.757
YDR320C	SWA2	315.111	403.127	431.904	475.549	547.178	600.816
YDR320C-A	DAD4	3322.56	2473.49	2373.14	3568.15	2899.18	3281.83
YDR320W-B	YDR320W-B	105.757	86.1132	152.025	140.858	84.8086	91.2104
YDR321W	ASP1	1950.3	2380.7	2512.17	1935.36	2131.02	1756.25
YDR322C-A	TIM11	10071.2	8463.51	8267.89	8961.05	7681.74	7902.58
YDR322W	MRPL35	871.239	1001.07	1014.07	1881.34	1789.81	1940.5
YDR323C	PEP7	312.47	314.747	291.381	428.826	333.29	463.476
YDR324C	UTP4	193.198	249.806	227.05	527.031	418.822	440.627
YDR325W	YCG1	245.299	262.87	240.55	285.51	235.352	259.192
YDR326C	YSP2	345.154	444.34	440.467	406.599	358.084	403.24
YDR327W	YDR327W	44.6315	45.4267	37.9111	47.5558	65.6164	53.8894
YDR328C	SKP1	8989.55	8961.81	9826.26	12816.1	11136.7	12283.7
YDR329C	PEX3	1757.88	1870.82	1955.4	2226.04	2063.87	2115.87
YDR330W	UBX5	1108.82	1315.79	1420.58	1678.71	1759.17	1617.14
YDR331W	GPI8	1100.94	1158.56	1171.95	1862.85	1609.72	1675.22
YDR332W	IRC3	218.229	268.386	273.645	445.112	395.773	407.406
YDR333C	RQC1	697.856	850.784	829.359	1301.71	1108.66	1226.83
YDR334W	SWR1	351.999	420.742	414.385	628.06	566.081	619.797
YDR335W	MSN5	811.279	958.504	983.97	1028.25	897.806	1014.5
YDR336W	MRX8	644.232	577.414	591.339	952.38	714.187	899.074
YDR337W	MRPS28	1063.86	1132.92	1080.98	2775.79	2387.84	2469.16
YDR338C	YDR338C	284.914	371.363	320.61	414.277	372.276	399.072
YDR339C	FCF1	1331.43	1186.62	1144.33	1509.04	1396.22	1477.32
YDR340W	YDR340W	4.5873	0	3.14723	16.0383	22.5317	24.9248
YDR341C	YDR341C	2604.26	3072.43	3359.07	3776.85	3957.87	4447.56
YDR342C	HXT7	8291.85	9499.5	9226.02	1929.66	1685.28	2005.25
YDR343C	HXT6	2811.15	2886.5	2444.98	8295.09	7188.63	8755.08
YDR344C	YDR344C	57.9147	57.9906	66.5809	54.7253	28.556	56.6984
YDR345C	HXT3	4162.93	5201.99	6199.58	3493.55	4070.61	4163.18
YDR346C	SVF1	2502.59	2640.12	2654.41	4541.01	3712.34	4034.64
YDR347W	MRP1	1061.89	1260.94	1154.99	2454.96	2053.58	2204.69
YDR348C	PAL1	1174.97	1406.23	1456.48	1788.98	1729.53	1806.66
YDR349C	YPS7	681.395	907.362	884.924	1410.94	1248.67	1339.52
YDR350C	ATP22	655.747	749.834	760.568	895.776	739.898	757.06
YDR351W	SBE2	388.866	444.968	457.512	529.594	511.515	470.983
YDR352W	YPQ2	949.947	1112.79	1087.55	1526.14	1542.69	1427.59
YDR353W	TRR1	10545.5	11648.4	12889.6	17378.2	15735.8	15704.9
YDR354C-A	YDR354C-A	24.1311	13.7542	6.62229	13.4989	0	17.482
YDR354W	TRP4	1830.17	2190.27	2230.93	2306.93	2362.73	2507.5
YDR355C	YDR355C	2.29365	0	6.29445	6.41532	3.21881	4.15414
YDR356W	SPC110	142.672	163.129	142.285	303.061	262.488	266.392
YDR357C	CNL1	1397.49	888.319	889.002	1122.06	940.939	958.525
YDR358W	GGA1	1333.08	1420.97	1477.7	1789.98	1781.64	1803.84
YDR359C	EAF1	226.71	308.945	312.373	248.171	274.83	275.301
YDR360W	OPI7	3.1953	2.27656	4.38441	11.1715	8.96827	17.3614
YDR361C	BCP1	891.56	896.153	941.298	1303.88	1189.36	1050.4
YDR362C	TFC6	261.606	320.781	307.479	577.184	502.866	519.94
YDR363W	ESC2	480.046	552.575	600.266	931.513	778.959	770.279
YDR363W-A	SEM1	6988.38	5109.22	4965.83	7138.22	5978.22	6335.47
YDR364C	CDC40	398.799	506.733	425.221	731.072	549.675	661.555
YDR365C	ESF1	677.667	871.696	962.706	334.275	323.549	304.17
YDR365W-A	YDR365W-A	0	0	0	0	0	0
YDR365W-B	YDR365W-B	23.0824	29.132	27.1477	0.18446	0	0.477777
YDR366C	YDR366C	24.3851	12.4098	9.56	4.87179	0	15.7732
YDR367W	KEI1	1451.52	1446.79	1391.75	2877.82	2444.1	2288.72
YDR368W	YPR1	3395.69	3726.02	3569.69	4043.98	3438.99	3731.87
YDR369C	XRS2	196.165	210.801	217.118	306.165	245.251	252.722
YDR370C	DXO1	511.428	513.407	519.498	651.604	529.113	618.46
YDR371C-A	YDR371C-A	13.2377	9.43144	36.328	18.5128	27.8657	11.9877
YDR371W	CTS2	997.219	993.525	985.893	1121.89	852.752	939.111
YDR372C	VPS74	3858.53	3875.34	3620.59	5413.92	4420.79	4770.46
YDR373W	FRQ1	2703.5	2129.23	2236.74	3227.86	2565.05	2822.75
YDR374C	PHO92	18.8647	9.67721	15.5311	26.3822	14.8254	16.4
YDR374W-A	WIP1	2051.47	1481.78	1352.71	2073.43	1264.28	1664.29
YDR375C	BCS1	607.281	780.106	733.813	1280.3	1170.93	1376.22
YDR376W	ARH1	723.113	846.634	856.447	1040.13	865.397	974.179
YDR377W	ATP17	16506.8	12026	11714.4	22293.8	17153.8	18325.2
YDR378C	LSM6	6901.84	5440.97	5608.39	7011.98	5840.58	6534.65
YDR379C-A	SDH6	1109.07	916.029	711.234	1583.42	1048.45	1164.3
YDR379W	RGA2	598.414	674.582	770.126	1099.91	1019.72	1081.74
YDR380W	ARO10	1109.49	1446.01	1169.52	1494.05	932.361	1049.58
YDR381C-A	YDR381C-A	2125.22	1785.41	1735.85	3073.52	2224.81	2309.45
YDR381W	YRA1	9666.4	10429.4	10884.6	13387.1	12528.5	12869.8
YDR382W	RPP2B	31551.5	36138.6	36162.7	34580.5	42037.4	35168.1
YDR383C	NKP1	531.168	475.124	453.53	780.79	703.249	649.54
YDR384C	ATO3	749.534	865.916	796.978	530.566	513.563	618.711
YDR385W	EFT2	4841.75	5711.95	6009.36	2577.19	2591.54	2538.31
YDR386W	MUS81	266.426	267.001	301.801	435.548	416.518	447.406
YDR387C	CIN10	524.149	678.012	642.029	769.729	790.53	709.341
YDR388W	RVS167	2618.27	3462.3	3488.01	1960.61	2246.08	2764.11
YDR389W	SAC7	565.531	691.951	708.534	810.182	791.655	841.057
YDR390C	UBA2	638.244	745.188	762.489	856.979	821.68	936.618
YDR391C	YDR391C	3635.95	3689.19	3656.19	6142.99	5257.41	6885.95
YDR392W	SPT3	714.167	722.705	748.593	1059.14	1029.16	1123.4
YDR393W	SHE9	445.069	463.73	494.542	1037.14	785.361	841.89
YDR394W	RPT3	3006.71	3837.32	4087.11	4471.44	5077.31	4956.57
YDR395W	SXM1	486.116	659.852	630.694	792.621	737.581	791.185
YDR396W	YDR396W	16.6461	21.7432	17.1307	13.5797	9.73352	22.6114
YDR397C	NCB2	2713.72	2600.38	2553.77	4317.45	4033.89	3773.26
YDR398W	UTP5	169.787	236.299	250.742	488.979	492.193	465.825
YDR399W	HPT1	5506.59	5159.68	5438.15	4296.3	4115	3390.56
YDR400W	URH1	578.128	665.041	633.875	1480.21	1264.17	1492.48
YDR401W	YDR401W	32.0379	21.0702	20.2896	37.9118	25.9388	20.0857
YDR402C	DIT2	14.656	12.1261	11.0281	0	5.97122	3.42504
YDR403W	DIT1	37.9627	36.268	42.0275	50.0742	34.5078	43.7538
YDR404C	RPB7	3456.03	3961.21	3888.36	4275.7	4086.43	4588.41
YDR405W	MRP20	1266.23	1670.51	1821.73	2067.79	2570.01	2622.3
YDR406W	PDR15	441.363	555.13	567.387	532.757	558.619	528.71
YDR406W-A	YDR406W-A	0	0	0	0	0	0
YDR407C	TRS120	421.476	513.831	519.927	462.353	471.773	512.588
YDR408C	ADE8	2519.16	2800.48	3038.24	2896.17	2850.29	2927.22
YDR409W	SIZ1	283.622	388.826	380.39	326.48	333.362	355.126
YDR410C	STE14	1405.4	1272.26	1188.04	1526.73	1307.17	1311.15
YDR411C	DFM1	1230.77	1478.7	1606.08	2111.51	2076.07	2138.32
YDR412W	RRP17	284.666	341.29	365.012	521.653	482.139	517.348
YDR413C	YDR413C	1.20656	1.71927	6.62229	10.1242	20.3187	15.2967
YDR414C	ERD1	566.065	672.023	724.183	773.789	752.297	846.071
YDR415C	YDR415C	667.795	843.297	823.071	653.131	660.602	669.071
YDR416W	SYF1	285.264	325.878	295.693	378.221	297.504	327.36
YDR417C	YDR417C	330.674	314.128	202.514	263.882	346.074	277.456
YDR418W	RPL12B	55494.9	49863.1	49978.3	53875.3	58502.3	53520.2
YDR419W	RAD30	251.421	269.608	259.117	472.91	425.762	432.161
YDR420W	HKR1	137.094	167.522	182.295	96.671	119.726	144.277
YDR421W	ARO80	272.826	301.638	332.911	248.686	230.065	257.653
YDR422C	SIP1	463.602	563.922	580.035	668.99	645.817	708.021
YDR423C	CAD1	715.882	897.712	880.732	293.947	294.176	315.188
YDR424C	DYN2	3200.88	2463.33	2201.16	4072.32	3397.82	3712.95
YDR425W	SNX41	482.191	567.393	636.755	598.782	706.287	688.333
YDR426C	YDR426C	16.5471	5.23969	2.52278	2.57122	15.4809	6.65981
YDR427W	RPN9	3741.23	3399.03	3636.14	6615.97	5586.1	6079.47
YDR428C	BNA7	869.163	841.63	877.175	1221.7	1099.38	1122.58
YDR429C	TIF35	3806.79	4365.73	4590.04	5977.61	6265.56	5951.76
YDR430C	CYM1	554.811	683.542	652.436	1029.52	847.886	863.716
YDR431W	YDR431W	11.1374	12.6962	15.2822	12.4605	9.37787	8.06861
YDR432W	NPL3	1316.27	1829.47	1911.05	904.004	1148.42	1232.42
YDR433W	YDR433W	0	0	0	0	0	0
YDR434W	GPI17	1116.73	1249.45	1223.95	1691.32	1364.81	1472.8
YDR435C	PPM1	1634.29	1698.66	1689.83	1638.58	1698.62	1659.14
YDR436W	PPZ2	656.53	767.913	829.77	782.823	754.908	769.503
YDR437W	GPI19	261.232	285.619	268.273	351.546	297.432	282.688
YDR438W	THI74	333.439	374.588	370.134	369.382	283.038	320.048
YDR439W	LRS4	394.752	436.34	538.004	553.921	512.873	579.92
YDR440W	DOT1	271.792	347.087	358.762	318.972	288.854	323.132
YDR441C	APT2	826.08	999.37	1033.95	213.609	185.771	212.089
YDR442W	YDR442W	12.3787	10.0794	7.27946	14.8385	0	3.20281
YDR443C	SSN2	247.635	338.231	322.567	380.059	393.506	393.585
YDR444W	YDR444W	260.28	337.777	361.762	411.089	373.77	429.325
YDR445C	YDR445C	0	2.42721	0	2.38216	0	3.08506
YDR446W	ECM11	3.82275	3.26832	6.29445	5.3461	4.29174	5.53885
YDR447C	RPS17B	46480.6	33778.7	33798.6	44474.3	44595.6	42844.9
YDR448W	ADA2	291.304	333.895	329.562	440.157	384.141	420.532
YDR449C	UTP6	162.319	184.886	186.685	506.163	372.28	416.714
YDR450W	RPS18A	60678.9	52939.6	50766.2	49318.9	53771.9	51506.9
YDR451C	YHP1	810.806	997.762	1140.38	458.505	443.568	508.459
YDR452W	PPN1	1907.15	2254.95	2198.25	2341.73	2024.77	2366.36
YDR453C	TSA2	4002.88	4361.68	3890.28	5394.08	3902.85	5154.08
YDR454C	GUK1	10243.5	9637.88	9392.38	7537.56	8516.57	8270.84
YDR455C	YDR455C	6.74735	16.0243	12.3445	22.0176	3.15631	16.2939
YDR456W	NHX1	1174.01	1417.77	1496.09	1807.41	1502.43	1704.08
YDR457W	TOM1	281.832	351.508	339.165	318.424	293.972	316.633
YDR458C	HEH2	340.162	411.134	416.965	720.646	675.659	682.43
YDR459C	PFA5	507.179	648.758	575.556	789.632	775.904	738.439
YDR460W	TFB3	605.766	681.729	665.355	1289.86	1179.24	1257.4
YDR461C-A	YDR461C-A	546.257	501.264	443.448	1223.9	581.968	865.035
YDR461W	MFA1	50.0884	133.825	42.9554	4019.03	6001.16	4796.68
YDR462W	MRPL28	1538.65	1704.03	1748.28	2869.79	3110.41	3132.58
YDR463W	STP1	569.792	813.825	788.562	890.305	928.41	988.405
YDR464C-A	YDR464C-A	0	0	0	5.14244	0	6.65981
YDR464W	SPP41	123.089	144.132	149.638	117.542	129.27	144.92
YDR465C	RMT2	490.803	570.682	711.936	909.95	1172.88	996.601
YDR466W	PKH3	415.904	471.1	476.274	512.808	456.369	541.378
YDR467C	YDR467C	97.7643	60.5689	93.3196	83.2226	95.4421	80.8342
YDR468C	TLG1	2136.41	1826.56	1780.07	2554.35	2092.2	2329.07
YDR469W	SDC1	1953.31	1461.07	1425	1754.24	1529.45	1549.54
YDR470C	UGO1	532.401	672.014	672.393	1109.75	970.775	974.265
YDR471W	RPL27B	21906.1	18097.7	18160.3	24075.7	26776.8	22555.6
YDR472W	TRS31	1340.2	1570.3	1563.61	1892.51	1936.86	1930.9
YDR473C	PRP3	224.758	248.629	221.156	343.964	304.349	344.581
YDR475C	JIP4	483.657	605.623	548.027	769.853	760.666	791.773
YDR476C	YDR476C	967.819	1490.59	1479.15	1147.59	1402.99	1357.54
[truncated: 5,135 more rows]
